# Supplementary material for: Single-Cell Comparison of Small Intestinal Neuroendocrine Tumors and Enterochromaffin Cells from Two Patients
Source: Cancers (Basel). 2026 Jan 29;18(3):435. doi: 10.3390/cancers18030435 (PMC12897003; doi:10.3390/cancers18030435)
Supplement: Supplementary file 1 [file cancers-18-00435-s001.zip]

Archive with 8 entries (8 files):
- FigureS1.tif
- TableS1_Cellmarkers.csv
- TableS2_Validationdataset.csv
- TableS3_DiscoveryValidationOverlap.csv
- TableS4_NetworkGeneNodes.csv
- TableS5_SINET_vs_Serotonergic_vs_Nonserotonergic.csv
- TableS6_External_SINET_vs_Serotonergic.csv
- TableS7_SINET_vs_Serotonergic_ExternalOverlap.csv
