# Supplementary material for: Single-Cell Comparison of Small Intestinal Neuroendocrine Tumors and Enterochromaffin Cells from Two Patients
Source: Cancers (Basel). 2026 Jan 29;18(3):435. doi: 10.3390/cancers18030435 (PMC12897003; doi:10.3390/cancers18030435)
Supplement: Supplementary file 1 [file cancers-18-00435-s001.zip › TableS1_Cellmarkers.csv]

Cell Type	Marker Genes	References
Activated T-lymphocytes	IL2RA, CTLA4	Chinen et al., 2016; Kennedy et al., 2024
T-lymphocytes	XCL2, CD247, IFNG, LTB, NKG7	Botta et al., 2023; Lelliott et al., 2022; TÃ¼rk et al., 2024
Crypt-like enterocytes	OLFM4, FABP1, KRT8, KRT18, CFTR, PIGR	Bruno et al., 2011; LÃ¤hdeniemi et al., 2017; Lou et al., 2024; Luciana et al., 2017; Omary et al., 2009; van der Flier et al., 2009
Dendritic cells	CD1C, CD86, S100A12	Gu et al., 2022; Leal Rojas et al., 2017; Leslie et al., 2008; Presicce et al., 2009
Differentiated B cells	JCHAIN, IGKC, MZB1	Nutt et al., 2015; Shapiro-Shelef & Calame, 2004; Suzuki et al., 2019
Differentiated enterocytes	APOA4, ALDOB, FABP2, FABP1	Botta et al., 2023; Gajda & Storch, 2015; Gassler et al., 2006
Effector B cells	MS4A1, PRDM1, IGH	Nutt et al., 2007; Tedder & Engel, 1994; Tong et al., 2017
Endothelial cells	APLNR, ROBO4, CDH5	Dai et al., 2019; Hwangbo et al., 2017; Lathen et al., 2014; Sauteur et al., 2014
Erythrocytes	HBD, HBM	Dzierzak & Philipsen, 2013
Goblet cells	MUC5B, TFF2, SPDEF	X. Huang et al., 2022; Madsen et al., 2007; Park et al., 2007
Monocytes	IL1B, CXCL8, S100A8, S100A12	Kapellos et al., 2019; Villani et al., 2017
Mast cells	TPSAB1, TPSB2	Caughey, 2002; Sommerhoff et al., 2000
Memory B cells	FCRL5, IGKC, IGHE	C. C. Kim et al., 2019; H. Li et al., 2020; Nutt et al., 2015
Mesenchymal/Fibroblasts	BGN, HTRA3, PRRX1	Hu et al., 2024; Ko et al., 2022; Lee et al., 2022
Plasma cells	IGHV, IGKV, TNFRSF17, POU2AF1, DERL3, MS4A1	da Silva et al., 2020; Tedder & Engel, 1994; Tong et al., 2017; L. Yao et al., 2020
Transit-amplifying progenitors	OLFM4, EPHB2, GINS1, CDC45	Catchpole & Henkemeyer, 2011; Cottineau et al., n.d.; Dong et al., 2020; van der Flier et al., 2009
Tuft cells	GNAT3, DCLK2, CD300LF	Graziano et al., 2021; Hildersley et al., 2021; L. Huang et al., 2024; Means, 2020
		Botta, C.; Perez, C.; Larrayoz, M.; Puig, N.; Cedena, M.-T.; Termini, R.; Goicoechea, I.; Rodriguez, S.; Zabaleta, A.; Lopez, A.; et al. Large T Cell Clones Expressing Immune Checkpoints Increase during Multiple Myeloma Evolution and Predict Treatment Resistance. Nat Commun 2023, 14, 5825, doi:10.1038/s41467-023-41562-6.
		Bruno, M.E.C.; Frantz, A.L.; Rogier, E.W.; Johansen, F.-E.; Kaetzel, C.S. Regulation of the Polymeric Immunoglobulin Receptor by the Classical and Alternative NF-?B Pathways in Intestinal Epithelial Cells. Mucosal Immunol 2011, 4, 468–478, doi:10.1038/mi.2011.8.
		Catchpole, T.; Henkemeyer, M. EphB2 Tyrosine Kinase-Dependent Forward Signaling in Migration of Neuronal Progenitors That Populate and Form a Distinct Region of the Dentate Niche. J Neurosci 2011, 31, 11472–11483, doi:10.1523/JNEUROSCI.6349-10.2011.
		Caughey, G.H. New Developments in the Genetics and Activation of Mast Cell Proteases. Molecular Immunology 2002, 38, 1353–1357, doi:10.1016/S0161-5890(02)00087-1.
		Chinen, T.; Kannan, A.K.; Levine, A.G.; Fan, X.; Klein, U.; Zheng, Y.; Gasteiger, G.; Feng, Y.; Fontenot, J.D.; Rudensky, A.Y. An Essential Role for IL-2 Receptor in Regulatory T Cell Function. Nat Immunol 2016, 17, 1322–1333, doi:10.1038/ni.3540.
		Cottineau, J.; Kottemann, M.C.; Lach, F.P.; Kang, Y.-H.; Vély, F.; Deenick, E.K.; Lazarov, T.; Gineau, L.; Wang, Y.; Farina, A.; et al. Inherited GINS1 Deficiency Underlies Growth Retardation along with Neutropenia and NK Cell Deficiency. J Clin Invest 127, 1991–2006, doi:10.1172/JCI90727.
		da Silva, F.A.R.; Pascoal, L.B.; Dotti, I.; Setsuko Ayrizono, M. de L.; Aguilar, D.; Rodrigues, B.L.; Arroyes, M.; Ferrer-Picon, E.; Milanski, M.; Velloso, L.A.; et al. Whole Transcriptional Analysis Identifies Markers of B, T and Plasma Cell Signaling Pathways in the Mesenteric Adipose Tissue Associated with Crohn’s Disease. Journal of Translational Medicine 2020, 18, 44, doi:10.1186/s12967-020-…
		Dai, C.; Gong, Q.; Cheng, Y.; Su, G. Regulatory Mechanisms of Robo4 and Their Effects on Angiogenesis. Biosci Rep 2019, 39, BSR20190513, doi:10.1042/BSR20190513.
		Dong, Y.; Li, Y.; Liu, R.; Li, Y.; Zhang, H.; Liu, H.; Chen, J. Secretagogin, a Marker for Neuroendocrine Cells, Is More Sensitive and Specific in Large Cell Neuroendocrine Carcinoma Compared with the Markers CD56, CgA, Syn and Napsin A. Oncol Lett 2020, 19, 2223–2230, doi:10.3892/ol.2020.11336.
		Dzierzak, E.; Philipsen, S. Erythropoiesis: Development and Differentiation. Cold Spring Harb Perspect Med 2013, 3, a011601, doi:10.1101/cshperspect.a011601.
		Gajda, A.M.; Storch, J. Enterocyte Fatty Acid Binding Proteins (FABPs): Different Functions of Liver- and Intestinal- FABPs in the Intestine. Prostaglandins Leukot Essent Fatty Acids 2015, 93, 9–16, doi:10.1016/j.plefa.2014.10.001.
		Gassler, N.; Newrzella, D.; Böhm, C.; Lyer, S.; Li, L.; Sorgenfrei, O.; van Laer, L.; Sido, B.; Mollenhauer, J.; Poustka, A.; et al. Molecular Characterisation of Non?absorptive and Absorptive Enterocytes in Human Small Intestine. Gut 2006, 55, 1084–1089, doi:10.1136/gut.2005.073262.
		Graziano, V.R.; Alfajaro, M.M.; Schmitz, C.O.; Filler, R.B.; Strine, M.S.; Wei, J.; Hsieh, L.L.; Baldridge, M.T.; Nice, T.J.; Lee, S.; et al. CD300lf Conditional Knockout Mouse Reveals Strain-Specific Cellular Tropism of Murine Norovirus. Journal of Virology 2021, 95, 10.1128/jvi.01652-20, doi:10.1128/jvi.01652-20.
		Gu, L.; Casserly, D.; Brady, G.; Carpenter, S.; Bracken, A.P.; Fitzgerald, K.A.; Unterholzner, L.; Bowie, A.G. Myeloid Cell Nuclear Differentiation Antigen Controls the Pathogen-Stimulated Type I Interferon Cascade in Human Monocytes by Transcriptional Regulation of IRF7. Nat Commun 2022, 13, 14, doi:10.1038/s41467-021-27701-x.
		Hildersley, K.A.; McNeilly, T.N.; Gillan, V.; Otto, T.D.; Löser, S.; Gerbe, F.; Jay, P.; Maizels, R.M.; Devaney, E.; Britton, C. Tuft Cells Increase Following Ovine Intestinal Parasite Infections and Define Evolutionarily Conserved and Divergent Responses. Front Immunol 2021, 12, 781108, doi:10.3389/fimmu.2021.781108.
		Hu, S.; Xiao, Q.; Gao, R.; Qin, J.; Nie, J.; Chen, Y.; Lou, J.; Ding, M.; Pan, Y.; Wang, S. Identification of BGN Positive Fibroblasts as a Driving Factor for Colorectal Cancer and Development of Its Related Prognostic Model Combined with Machine Learning. BMC Cancer 2024, 24, 516, doi:10.1186/s12885-024-12251-4.
		Huang, L.; Bernink, J.H.; Giladi, A.; Krueger, D.; van Son, G.J.F.; Geurts, M.H.; Busslinger, G.; Lin, L.; Begthel, H.; Zandvliet, M.; et al. Tuft Cells Act as Regenerative Stem Cells in the Human Intestine. Nature 2024, 634, 929–935, doi:10.1038/s41586-024-07952-6.
		Huang, X.; Guan, W.; Xiang, B.; Wang, W.; Xie, Y.; Zheng, J. MUC5B Regulates Goblet Cell Differentiation and Reduces Inflammation in a Murine COPD Model. Respir Res 2022, 23, 11, doi:10.1186/s12931-021-01920-8.
		Hwangbo, C.; Wu, J.; Papangeli, I.; Adachi, T.; Sharma, B.; Park, S.; Zhao, L.; Ju, H.; Go, G.; Cui, G.; et al. Endothelial APLNR Regulates Tissue Fatty Acid Uptake and Is Essential for Apelin’s Glucose-Lowering Effects. Sci Transl Med 2017, 9, eaad4000, doi:10.1126/scitranslmed.aad4000.
		Kapellos, T.S.; Bonaguro, L.; Gemünd, I.; Reusch, N.; Saglam, A.; Hinkley, E.R.; Schultze, J.L. Human Monocyte Subsets and Phenotypes in Major Chronic Inflammatory Diseases. Front Immunol 2019, 10, 2035, doi:10.3389/fimmu.2019.02035.
		Kennedy, P.T.; Saulters, E.L.; Duckworth, A.D.; Lim, Y.J.; Woolley, J.F.; Slupsky, J.R.; Cragg, M.S.; Ward, F.J.; Dahal, L.N. Soluble CTLA-4 Attenuates T Cell Activation and Modulates Anti-Tumor Immunity. Molecular Therapy 2024, 32, 457–468, doi:10.1016/j.ymthe.2023.11.028.
		Kim, C.C.; Baccarella, A.M.; Bayat, A.; Pepper, M.; Fontana, M.F. FCRL5+ Memory B Cells Exhibit Robust Recall Responses. Cell Rep 2019, 27, 1446-1460.e4, doi:10.1016/j.celrep.2019.04.019.
		Ko, T.; Nomura, S.; Yamada, S.; Fujita, K.; Fujita, T.; Satoh, M.; Oka, C.; Katoh, M.; Ito, M.; Katagiri, M.; et al. Cardiac Fibroblasts Regulate the Development of Heart Failure via Htra3-TGF-?-IGFBP7 Axis. Nat Commun 2022, 13, 3275, doi:10.1038/s41467-022-30630-y.
		Lähdeniemi, I.A.K.; Misiorek, J.O.; Antila, C.J.M.; Landor, S.K.-J.; Stenvall, C.-G.A.; Fortelius, L.E.; Bergström, L.K.; Sahlgren, C.; Toivola, D.M. Keratins Regulate Colonic Epithelial Cell Differentiation through the Notch1 Signalling Pathway. Cell Death Differ 2017, 24, 984–996, doi:10.1038/cdd.2017.28.
		Lathen, C.; Zhang, Y.; Chow, J.; Singh, M.; Lin, G.; Nigam, V.; Ashraf, Y.A.; Yuan, J.X.; Robbins, I.M.; Thistlethwaite, P.A. The ERG-APLNR Axis Controls Pulmonary Venule Endothelial Proliferation in Pulmonary Veno-Occlusive Disease. Circulation 2014, 130, 1179–1191, doi:10.1161/CIRCULATIONAHA.113.007822.
		Leal Rojas, I.M.; Mok, W.-H.; Pearson, F.E.; Minoda, Y.; Kenna, T.J.; Barnard, R.T.; Radford, K.J. Human Blood CD1c+ Dendritic Cells Promote Th1 and Th17 Effector Function in Memory CD4+ T Cells. Front Immunol 2017, 8, 971, doi:10.3389/fimmu.2017.00971.
		Lee, K.-W.; Yeo, S.-Y.; Gong, J.-R.; Koo, O.-J.; Sohn, I.; Lee, W.Y.; Kim, H.C.; Yun, S.H.; Cho, Y.B.; Choi, M.-A.; et al. PRRX1 Is a Master Transcription Factor of Stromal Fibroblasts for Myofibroblastic Lineage Progression. Nat Commun 2022, 13, 2793, doi:10.1038/s41467-022-30484-4.
		Lelliott, E.J.; Ramsbottom, K.M.; Dowling, M.R.; Shembrey, C.; Noori, T.; Kearney, C.J.; Michie, J.; Parish, I.A.; Jordan, M.A.; Baxter, A.G.; et al. NKG7 Enhances CD8+ T Cell Synapse Efficiency to Limit Inflammation. Front Immunol 2022, 13, 931630, doi:10.3389/fimmu.2022.931630.
		Leslie, D.S.; Dascher, C.C.; Cembrola, K.; Townes, M.A.; Hava, D.L.; Hugendubler, L.C.; Mueller, E.; Fox, L.; Roura-Mir, C.; Moody, D.B.; et al. Serum Lipids Regulate Dendritic Cell CD1 Expression and Function. Immunology 2008, 125, 289–301, doi:10.1111/j.1365-2567.2008.02842.x.
		Li, H.; Dement-Brown, J.; Liao, P.-J.; Mazo, I.; Mills, F.; Kraus, Z.; Fitzsimmons, S.; Tolnay, M. Fc Receptor-like 4 and 5 Define Human Atypical Memory B Cells. Int Immunol 2020, 32, 755–770, doi:10.1093/intimm/dxaa053.
		Lou, R.; Song, W.; Yu, S.; Wang, X.; Liu, Y.; Chen, Y.-G.; Wang, Y. Identification of Feature Genes in Intestinal Epithelial Cell Types. Cell Regeneration 2024, 13, 24, doi:10.1186/s13619-024-00208-8.
		Luciana, R.S.; María, B.A.N.; Natalia, S.; Jorge, F.L.L.; Raquel, F.G.; Judith, S.; Betina, C. FABP1 Knockdown in Human Enterocytes Impairs Proliferation and Alters Lipid Metabolism. Biochim Biophys Acta 2017, 1862, 1587–1594, doi:10.1016/j.bbalip.2017.09.006.
		Madsen, J.; Nielsen, O.; Tornøe, I.; Thim, L.; Holmskov, U. Tissue Localization of Human Trefoil Factors 1, 2, and 3. J Histochem Cytochem. 2007, 55, 505–513, doi:10.1369/jhc.6A7100.2007.
		Means, A.L. Repurposing Tuft Cells to Suppress Pancreatic Cancer. Cell Mol Gastroenterol Hepatol 2020, 11, 659–660, doi:10.1016/j.jcmgh.2020.09.009.
		Nutt, S.L.; Fairfax, K.A.; Kallies, A. BLIMP1 Guides the Fate of Effector B and T Cells. Nat Rev Immunol 2007, 7, 923–927, doi:10.1038/nri2204.
		Nutt, S.L.; Hodgkin, P.D.; Tarlinton, D.M.; Corcoran, L.M. The Generation of Antibody-Secreting Plasma Cells. Nat Rev Immunol 2015, 15, 160–171, doi:10.1038/nri3795.
		Omary, M.B.; Ku, N.-O.; Strnad, P.; Hanada, S. Toward Unraveling the Complexity of Simple Epithelial Keratins in Human Disease. J Clin Invest 2009, 119, 1794–1805, doi:10.1172/JCI37762.
		Park, K.-S.; Korfhagen, T.R.; Bruno, M.D.; Kitzmiller, J.A.; Wan, H.; Wert, S.E.; Khurana Hershey, G.K.; Chen, G.; Whitsett, J.A. SPDEF Regulates Goblet Cell Hyperplasia in the Airway Epithelium. J Clin Invest 2007, 117, 978–988, doi:10.1172/JCI29176.
		Presicce, P.; Giannelli, S.; Taddeo, A.; Villa, M.L.; Della Bella, S. Human Defensins Activate Monocyte-Derived Dendritic Cells, Promote the Production of Proinflammatory Cytokines, and up-Regulate the Surface Expression of CD91. J Leukoc Biol 2009, 86, 941–948, doi:10.1189/jlb.0708412.
		Sauteur, L.; Krudewig, A.; Herwig, L.; Ehrenfeuchter, N.; Lenard, A.; Affolter, M.; Belting, H.-G. Cdh5/VE-Cadherin Promotes Endothelial Cell Interface Elongation via Cortical Actin Polymerization during Angiogenic Sprouting. Cell Reports 2014, 9, 504–513, doi:10.1016/j.celrep.2014.09.024.
		Shapiro-Shelef, M.; Calame, K. Plasma Cell Differentiation and Multiple Myeloma. Curr Opin Immunol 2004, 16, 226–234, doi:10.1016/j.coi.2004.02.001.
		Sommerhoff, C.P.; Bode, W.; Matschiner, G.; Bergner, A.; Fritz, H. The Human Mast Cell Tryptase Tetramer: A Fascinating Riddle Solved by Structure. Biochim Biophys Acta 2000, 1477, 75–89, doi:10.1016/s0167-4838(99)00265-4.
		Suzuki, K.; Vogelzang, A.; Fagarasan, S. MZB1 Folding and Unfolding the Role of IgA. Proceedings of the National Academy of Sciences 2019, 116, 13163–13165, doi:10.1073/pnas.1908012116.
		Tedder, T.F.; Engel, P. CD20: A Regulator of Cell-Cycle Progression of B Lymphocytes. Immunol Today 1994, 15, 450–454, doi:10.1016/0167-5699(94)90276-3.
		Tong, P.; Granato, A.; Zuo, T.; Chaudhary, N.; Zuiani, A.; Han, S.S.; Donthula, R.; Shrestha, A.; Sen, D.; Magee, J.M.; et al. IgH Isotype-Specific B Cell Receptor Expression Influences B Cell Fate. Proc Natl Acad Sci U S A 2017, 114, E8411–E8420, doi:10.1073/pnas.1704962114.
		Türk, L.; Filippov, I.; Arnold, C.; Zaugg, J.; Tserel, L.; Kisand, K.; Peterson, P. Cytotoxic CD8+ Temra Cells Show Loss of Chromatin Accessibility at Genes Associated with T Cell Activation. Front. Immunol. 2024, 15, doi:10.3389/fimmu.2024.1285798.
		van der Flier, L.G.; Haegebarth, A.; Stange, D.E.; van de Wetering, M.; Clevers, H. OLFM4 Is a Robust Marker for Stem Cells in Human Intestine and Marks a Subset of Colorectal Cancer Cells. Gastroenterology 2009, 137, 15–17, doi:10.1053/j.gastro.2009.05.035.
		Villani, A.-C.; Satija, R.; Reynolds, G.; Sarkizova, S.; Shekhar, K.; Fletcher, J.; Griesbeck, M.; Butler, A.; Zheng, S.; Lazo, S.; et al. Single-Cell RNA-Seq Reveals New Types of Human Blood Dendritic Cells, Monocytes, and Progenitors. Science 2017, 356, eaah4573, doi:10.1126/science.aah4573.
		Yao, L.; Jayasinghe, R.G.; Wang, T.; O’Neal, J.; Liu, R.; Rettig, M.P.; Tsai, C.-F.; Foltz, S.M.; Kohnen, D.; Mani, S.; et al. Myeloma Cell Associated Therapeutic Protein Discovery Using Single Cell RNA-Seq Data. Blood 2020, 136, 4–5, doi:10.1182/blood-2020-142205.
