# Supplementary material for: Single-Cell Comparison of Small Intestinal Neuroendocrine Tumors and Enterochromaffin Cells from Two Patients
Source: Cancers (Basel). 2026 Jan 29;18(3):435. doi: 10.3390/cancers18030435 (PMC12897003; doi:10.3390/cancers18030435)
Supplement: Supplementary file 1 [file cancers-18-00435-s001.zip › TableS2_Validationdataset.csv]

Genes	Mean log2 Fold Change	Expressed in EC portion of cells	Expressed in SI-NET portion of cells	p_val_adj
PRAP1	13.1027536	0.954	0	1.38E-150
DEFA5	12.55073427	0.92	0	1.95E-144
FABP6	9.83930331	0.92	0.003	8.78E-141
KRT20	11.09822656	0.908	0.003	4.09E-139
FABP1	12.28630291	0.839	0	2.78E-130
GUCA2A	12.41276076	0.759	0	2.18E-116
REG1A	11.79688654	0.747	0	2.01E-114
APOA4	11.47418757	0.713	0	1.46E-108
ZG16	12.17970353	0.69	0	1.11E-104
FCGBP	7.97002053	0.701	0.003	1.74E-102
APOC3	7.918529524	0.736	0.009	2.47E-102
FABP2	10.93493341	0.655	0	6.76E-99
KRT19	7.259772064	0.747	0.015	3.31E-98
LGALS2	6.134799922	0.828	0.032	7.38E-98
ALDOB	11.46956378	0.644	0	5.60E-97
ANPEP	7.243771912	0.69	0.009	4.71E-94
SPINK4	10.18124518	0.632	0.002	2.84E-93
TSPAN8	10.64788533	0.621	0	3.70E-93
PLXDC2	6.049485948	0.759	0.023	9.25E-92
SPINK1	6.761536466	0.874	0.058	1.73E-91
BRINP3	7.352891518	0.655	0.006	2.95E-91
MALRD1	11.2465011	0.609	0.002	1.83E-89
IL32	6.482577321	0.678	0.012	5.00E-89
C15orf48	5.899863042	0.747	0.026	5.84E-89
MPST	9.154076035	0.586	0.002	1.31E-85
DEFA6	10.25274999	0.552	0	8.14E-82
FOXP2	6.874463685	0.632	0.015	8.41E-79
UCN3	8.188837678	0.575	0.008	4.08E-77
C4orf48	10.39181155	0.506	0	2.36E-74
GRIA4	9.798783454	0.506	0.002	1.65E-72
PAUPAR	10.60625102	0.471	0	8.32E-69
LGALS3	6.160306803	0.54	0.011	1.20E-67
KLK1	10.36208125	0.46	0	5.74E-67
SLC15A1	6.273042805	0.529	0.011	1.02E-65
REG4	9.40809179	0.759	0.076	1.15E-65
MEP1A	6.953939455	0.494	0.006	3.88E-65
PDK4	6.168669956	0.632	0.035	2.11E-64
ADIRF	4.079443134	0.908	0.138	2.51E-63
BNIP5	10.46466239	0.425	0	1.77E-61
STXBP6	5.687756118	0.552	0.02	2.15E-61
DPEP1	4.39647587	0.724	0.068	2.09E-60
RBP2	7.959753271	0.437	0.003	1.49E-59
CDX1	9.501738095	0.402	0	7.65E-58
PROM1	7.643881218	0.425	0.003	1.13E-57
CD74	4.429469248	0.69	0.064	3.98E-57
PIGR	8.533059936	0.402	0.002	6.65E-56
CCL15	7.133424345	0.402	0.003	5.57E-54
LGALS4	3.8436485	0.931	0.248	6.34E-53
GUCA2B	9.451321112	0.402	0.005	2.43E-52
MT1G	4.402768039	0.793	0.117	2.72E-52
BAALC	5.167516552	0.46	0.014	5.07E-52
ARHGEF38	5.646307888	0.402	0.005	5.75E-52
TFF1	7.390273683	0.563	0.039	1.28E-51
PARD3B	4.366915741	0.655	0.064	2.36E-51
GSTA1	9.843947843	0.356	0	1.26E-50
GDA	8.551256233	0.379	0.003	1.42E-50
PDGFD	8.635243362	0.368	0.002	1.78E-50
NR6A1	4.280406614	0.471	0.017	2.82E-50
MT1H	6.87475578	0.391	0.005	2.86E-50
TSPO	6.797792088	0.402	0.008	3.99E-49
C19orf33	6.282476813	0.391	0.006	1.11E-48
ST14	6.635466422	0.379	0.005	1.53E-48
PHGR1	4.469846424	1	0.662	1.61E-47
FHL2	7.301971672	0.379	0.006	3.87E-47
PSCA	11.04181403	0.333	0	4.78E-47
SI	9.792836956	0.333	0	4.78E-47
OLFM4	9.411896443	0.333	0	4.78E-47
CEACAM5	9.910023911	0.333	0	4.78E-47
LCN15	12.78812037	0.345	0.002	5.97E-47
GALNT7	8.461143651	0.345	0.002	6.11E-47
SERINC2	5.874861475	0.414	0.012	1.26E-46
HLA-DRA	5.48090974	0.402	0.011	7.17E-46
DAPK2	4.836334131	0.46	0.021	7.80E-46
GCG	14.66883106	0.322	0	2.91E-45
MUC2	9.940200427	0.322	0	2.91E-45
NTS	17.75279435	0.322	0	2.91E-45
HIST1H1C	5.746704171	0.506	0.035	7.47E-45
SNTG1	-6.892133933	0.046	0.973	1.69E-44
IFI27	4.188608864	0.552	0.048	3.94E-43
NHSL1	4.082025625	0.529	0.042	1.11E-42
TFF3	5.185707176	0.931	0.368	1.97E-42
APOA1	3.555953067	0.908	0.244	1.65E-41
CTNNA2	-9.30383271	0.011	0.935	2.86E-41
FTH1	2.16763304	1	0.809	3.76E-41
PRSS3	5.364850723	0.437	0.024	6.10E-41
CCSER1	-3.650007796	0.483	0.973	7.18E-41
CDKN1A	3.795999327	0.632	0.085	1.76E-40
PAX6	8.942731538	0.287	0	6.12E-40
RBBP8NL	8.741003568	0.287	0	6.12E-40
IGF2BP2	7.641142571	0.31	0.003	8.82E-40
ITPRID2	3.584823693	0.609	0.079	1.49E-39
TAC1	-4.149944823	0.253	0.952	9.07E-39
TNNC2	4.918998818	0.345	0.009	2.37E-38
REG3A	8.933450372	0.276	0	3.57E-38
IER2	3.661393305	0.816	0.229	3.91E-38
PAM	-3.188876718	0.69	0.98	4.16E-38
FYB2	5.680749832	0.391	0.018	4.46E-38
MTLN	7.398074642	0.287	0.002	6.07E-38
NR5A2	7.438724414	0.287	0.002	7.13E-38
PYCARD	6.171470238	0.299	0.003	8.15E-38
AKR7A3	5.723952094	0.356	0.012	8.44E-38
PPP1R14C	5.302162351	0.322	0.006	9.38E-38
DSCAM	-6.63416617	0.057	0.898	2.63E-37
SAMD3	3.875031697	0.586	0.074	5.98E-37
CLCA1	9.433099926	0.264	0	2.06E-36
AC103702.2	8.958609843	0.264	0	2.06E-36
S100A14	4.480385874	0.471	0.042	4.26E-36
LRRK1	6.281101467	0.287	0.003	4.68E-36
LINC01725	6.354631897	0.287	0.003	4.78E-36
S100A13	3.938260739	0.437	0.03	5.21E-36
SCT	5.188343246	0.805	0.255	6.17E-36
CST3	2.734701575	0.931	0.414	6.62E-36
CRIP1	3.17578256	0.736	0.152	1.18E-35
STXBP5L	-2.306239618	0.724	0.976	1.20E-35
MIR194-2HG	5.432593346	0.356	0.015	2.22E-35
GULP1	5.279265159	0.322	0.009	5.35E-35
LINC00907	3.088038798	0.816	0.211	9.58E-35
POLD4	3.773298632	0.586	0.086	9.70E-35
HIPK2	-3.676852649	0.322	0.918	1.11E-34
FTL	2.283135542	0.977	0.755	1.14E-34
PCK1	9.477622149	0.253	0	1.18E-34
SGCD	-7.055514646	0.057	0.87	1.37E-34
EMP1	5.551670035	0.379	0.021	1.53E-34
GSG1	7.27883631	0.276	0.003	1.83E-34
SEMA6D	3.798251223	0.437	0.033	1.99E-34
TMSB10	2.567047585	0.989	0.721	3.55E-34
GLUL	5.142133322	0.356	0.017	4.46E-34
KLHL1	-9.842194082	0	0.848	5.96E-34
HDAC9	-4.299297067	0.218	0.891	1.03E-33
UNC5D	-8.309582235	0.011	0.845	1.55E-33
S100A11	3.524720486	0.736	0.185	2.32E-33
ATF3	3.191663616	0.77	0.203	3.29E-33
AHI1	-3.552623905	0.379	0.914	4.78E-33
RORA	-3.400386465	0.333	0.917	4.97E-33
REG1B	9.372897538	0.241	0	6.67E-33
CEACAM20	9.824881691	0.241	0	6.67E-33
CPEB4	-4.137417576	0.287	0.883	7.16E-33
LIPH	8.902435387	0.253	0.002	9.62E-33
PPP1R1C	6.470029052	0.264	0.003	1.69E-32
NFIB	3.962026032	0.391	0.026	1.88E-32
RPS10	2.990903103	0.862	0.353	2.17E-32
FRMD4B	-4.455245712	0.138	0.871	2.49E-32
DACH2	-9.706712821	0	0.827	2.86E-32
AKT3	-5.333571774	0.046	0.845	6.86E-32
SGK1	6.283237379	0.322	0.014	1.03E-31
SMIM22	2.88771771	0.793	0.25	1.16E-31
CDK14	-5.440900438	0.08	0.841	1.16E-31
ANXA2	3.715119214	0.425	0.036	1.41E-31
GALNT13	3.213311848	0.793	0.223	3.07E-31
CNTNAP5	-6.870259841	0.046	0.824	3.19E-31
TM4SF4	3.038053378	0.69	0.152	3.27E-31
HLA-DRB1	3.932665514	0.287	0.008	5.07E-31
TMSB4X	2.706932103	0.931	0.553	5.36E-31
CLDN3	2.799445658	0.805	0.25	5.80E-31
CCDC200	4.343079976	0.437	0.042	6.64E-31
SLC5A1	7.204020251	0.241	0.002	6.85E-31
SLC25A6	2.911460864	0.747	0.209	7.18E-31
ABO	6.269626605	0.253	0.003	8.40E-31
CALD1	-6.478217073	0.034	0.818	9.60E-31
S100A16	4.225027138	0.379	0.027	3.19E-30
RPH3AL	-4.402837791	0.195	0.853	3.28E-30
PPP1R14D	4.908133677	0.299	0.011	3.50E-30
SHTN1	-3.99516329	0.23	0.855	8.00E-30
OSR2	8.785935859	0.218	0	2.08E-29
CRYBA2	4.401718623	0.747	0.232	2.26E-29
GNG2	6.754328512	0.241	0.003	3.62E-29
HSD11B2	6.056582109	0.253	0.005	3.67E-29
HEPH	5.011977096	0.322	0.017	4.58E-29
EVPL	5.402146885	0.287	0.011	9.26E-29
CTNND2	-7.353276963	0.023	0.783	1.77E-28
RPL18A	2.428555539	0.908	0.529	2.42E-28
RPL17	2.365185679	0.885	0.462	2.83E-28
MSRA	4.143668681	0.391	0.035	3.04E-28
EYS	2.99138473	0.667	0.142	4.16E-28
PCSK1N	3.203820192	0.908	0.806	6.66E-28
AC007319.1	-5.933215224	0.034	0.785	7.42E-28
CHST9	6.790114836	0.253	0.006	8.89E-28
ETV1	6.562748436	0.253	0.006	9.07E-28
CDKN2A	6.160020217	0.253	0.006	9.82E-28
MUC17	8.700473059	0.207	0	1.14E-27
TST	8.066707516	0.207	0	1.14E-27
NEBL	-4.417833719	0.115	0.811	1.47E-27
ZEB1	-9.065732358	0	0.764	1.55E-27
STK39	3.506019073	0.448	0.052	1.64E-27
FXYD3	2.803598856	0.908	0.492	1.90E-27
RPS4Y1	6.572824341	0.23	0.003	2.04E-27
ESPN	6.268434522	0.23	0.003	2.32E-27
FBXL7	-9.772402005	0	0.761	2.54E-27
RAPGEF5	4.154721864	0.368	0.03	4.79E-27
COX7B	2.491444029	0.77	0.259	5.35E-27
AC025580.2	5.20034182	0.31	0.018	8.47E-27
ATP8A2	-8.895818866	0	0.753	8.63E-27
AC084816.1	-9.052615333	0	0.752	1.10E-26
S100A10	2.402935667	0.851	0.368	1.21E-26
B2M	1.461957128	1	0.87	1.49E-26
KHK	3.748553537	0.345	0.026	1.51E-26
SNHG14	-3.082614989	0.402	0.861	1.66E-26
S100A6	3.468816233	0.977	0.836	1.86E-26
CACNA1A	4.199276621	0.759	0.279	2.28E-26
MUC13	4.171325425	0.46	0.062	2.43E-26
CYBA	3.278303636	0.483	0.07	2.57E-26
BACE2	5.03491989	0.253	0.008	2.74E-26
CELF2	-4.149289526	0.172	0.811	3.03E-26
NRG1	-5.911413145	0.023	0.762	3.23E-26
RPL29	2.013299078	0.92	0.521	3.25E-26
CHST5	5.16106785	0.253	0.008	3.38E-26
SH3RF2	8.76219198	0.195	0	6.23E-26
CLIC5	5.31052393	0.241	0.006	6.52E-26
PYY	12.09009339	0.23	0.005	6.67E-26
RPL41	1.548985435	1	0.924	7.67E-26
ARHGAP10	-7.413067902	0.011	0.742	9.69E-26
TCIM	7.943073243	0.218	0.003	9.80E-26
SFN	7.170972455	0.207	0.002	1.03E-25
MYL12B	2.628072727	0.655	0.162	2.46E-25
FABP5	5.434072249	0.333	0.026	4.20E-25
GABRB3	-5.19463871	0.057	0.759	4.76E-25
COX5B	2.239329199	0.874	0.479	7.05E-25
PHACTR2	3.713846274	0.345	0.029	8.20E-25
AGR3	2.404349644	0.632	0.139	1.09E-24
APBB2	-3.384324638	0.299	0.826	1.80E-24
TRIM9	-7.054534223	0.023	0.727	1.86E-24
WWOX	-2.4862867	0.517	0.897	1.99E-24
SMIM24	2.925297518	0.69	0.218	2.91E-24
FAM3B	3.443965678	0.345	0.03	2.99E-24
FAM3D	8.059650335	0.184	0	3.36E-24
SLC6A19	8.491324123	0.184	0	3.36E-24
CRISP2	8.775049012	0.184	0	3.36E-24
C8G	8.167084766	0.184	0	3.36E-24
CCL25	8.274437674	0.184	0	3.36E-24
ENPEP	3.571142747	0.333	0.027	3.86E-24
MYT1L	-8.506102383	0	0.714	3.95E-24
KIAA1217	-3.010924669	0.322	0.844	4.83E-24
KCNMA1	-6.417303537	0.011	0.723	4.88E-24
BTNL8	6.857427095	0.207	0.003	5.27E-24
TUBA1C	3.418165281	0.379	0.041	6.75E-24
MT2A	2.661126162	0.897	0.409	1.80E-23
LINC01091	-4.686675462	0.149	0.759	2.82E-23
DYNC1I1	-8.754248858	0	0.7	3.02E-23
SATB2	3.829207657	0.425	0.059	3.05E-23
ELF3	2.263443339	0.862	0.398	4.50E-23
TSPAN1	3.587176282	0.391	0.047	4.59E-23
TRIM2	-2.708724705	0.437	0.85	4.66E-23
NEUROD1	2.766948462	0.759	0.309	5.28E-23
SMOC1	-5.254501762	0.092	0.738	5.37E-23
GTF2IRD1	-3.549643585	0.184	0.782	1.06E-22
RPL13A	1.366628704	0.977	0.902	1.42E-22
TRMT9B	5.711253482	0.218	0.006	1.56E-22
GSTP1	3.009422769	0.586	0.145	1.71E-22
NRCAM	-4.92326868	0.046	0.72	1.72E-22
FOLH1	8.448477998	0.172	0	1.80E-22
TMEM238L	8.284946678	0.172	0	1.80E-22
ACE2	8.321767307	0.172	0	1.80E-22
LINC02086	7.512516676	0.184	0.002	2.81E-22
RPL28	1.281807097	0.966	0.841	2.87E-22
RNF217	7.622947378	0.184	0.002	2.87E-22
SYK	6.4712746	0.195	0.003	2.98E-22
FCGRT	2.866345506	0.471	0.08	3.52E-22
COBL	-2.750204083	0.391	0.827	3.63E-22
DENND4A	-2.841750274	0.345	0.824	4.07E-22
RPL11	1.345793442	0.966	0.812	4.66E-22
EPB41L3	2.771194966	0.402	0.052	5.96E-22
MACROD2	-2.501228568	0.31	0.864	8.99E-22
SLC39A5	3.398863174	0.402	0.056	9.91E-22
RPS6	1.730786257	0.954	0.592	9.99E-22
UNC79	-5.287928404	0.046	0.703	1.18E-21
ATP10B	5.253778869	0.23	0.009	1.20E-21
NOSTRIN	3.634388147	0.322	0.029	1.30E-21
ZFP36	2.82496274	0.655	0.2	1.41E-21
YES1	4.562115383	0.23	0.009	1.80E-21
COX6B1	2.169724045	0.805	0.362	1.82E-21
NRXN1	-4.604745547	0.011	0.689	3.35E-21
SV2C	-3.492053444	0.241	0.782	3.44E-21
KCNIP1	-8.715603412	0	0.667	3.62E-21
CADPS2	-3.835967416	0.184	0.758	4.74E-21
HLA-A	1.804314613	0.908	0.653	6.55E-21
INAVA	8.195055557	0.161	0	9.57E-21
APOB	8.362089835	0.161	0	9.57E-21
HHLA2	7.989601676	0.161	0	9.57E-21
MUC3A	8.027897372	0.161	0	9.57E-21
PPP1R1B	7.544345597	0.161	0	9.57E-21
COX5A	2.264758261	0.747	0.292	1.00E-20
MYL12A	3.395335707	0.414	0.062	1.06E-20
COX4I1	2.077776217	0.874	0.591	1.11E-20
PCSK2	-2.383581571	0.161	0.836	1.21E-20
COX7A2	1.902862139	0.828	0.441	1.41E-20
PTGER4	7.440635811	0.172	0.002	1.43E-20
TNFRSF10D	5.56887375	0.195	0.005	1.44E-20
C3orf85	6.821843522	0.172	0.002	1.53E-20
ONECUT3	6.701109706	0.172	0.002	1.67E-20
MACC1	4.304133201	0.287	0.023	1.88E-20
DMBT1	5.578548158	0.172	0.002	1.95E-20
ANTXR2	5.824835359	0.184	0.003	2.04E-20
TTC3	-2.64344938	0.379	0.817	2.35E-20
RABGEF1	-2.111884709	0.69	0.894	2.37E-20
PHLDA2	4.4484825	0.23	0.011	2.54E-20
PRR13	2.143670468	0.724	0.261	2.64E-20
RPS19	1.505580133	0.931	0.762	2.67E-20
MRPL23	3.651551042	0.299	0.026	2.72E-20
MT1E	2.949444069	0.782	0.359	2.98E-20
ESYT2	-2.340586927	0.506	0.859	3.42E-20
AL589740.1	-8.838441958	0	0.65	3.60E-20
RASSF6	2.832198716	0.552	0.132	3.73E-20
PRKG2	4.341946005	0.264	0.018	4.75E-20
PTPRN	-6.033980019	0.034	0.664	5.37E-20
AKAP6	-3.697745384	0.172	0.741	5.74E-20
PSMB9	3.769724883	0.345	0.041	5.92E-20
JMJD1C	-1.631871889	0.759	0.929	6.68E-20
RPL13	1.248470204	0.966	0.873	6.79E-20
CHCHD10	2.520098316	0.529	0.115	6.80E-20
MAPK10	-3.266484461	0.092	0.73	8.62E-20
MARK1	-4.03171649	0.149	0.718	1.14E-19
MAGI2	-5.446024783	0.034	0.667	1.17E-19
IGF1R	3.265203245	0.379	0.053	1.45E-19
ABCC3	3.028335638	0.322	0.033	1.52E-19
CDHR3	-1.496946232	0.713	0.977	1.58E-19
MAST4	-3.280651459	0.241	0.758	1.97E-19
RPL18	1.723355676	0.908	0.641	2.21E-19
OTULINL	2.932846696	0.402	0.062	2.77E-19
RND3	5.597841509	0.195	0.006	2.93E-19
UQCR11	1.71547688	0.874	0.556	3.35E-19
HEPACAM2	2.792099892	0.437	0.074	3.36E-19
RPS18	1.376157285	0.954	0.802	3.62E-19
SPAG16	-3.235596827	0.23	0.761	3.98E-19
ASPH	2.852211547	0.529	0.121	4.25E-19
AC005019.2	9.163520444	0.149	0	5.04E-19
ABRACL	5.872847187	0.184	0.005	5.13E-19
CHGB	-1.530491474	0.713	0.967	5.65E-19
TPST1	-4.031243108	0.126	0.702	5.98E-19
PKHD1L1	6.24366599	0.172	0.003	7.70E-19
CES3	5.955041478	0.172	0.003	8.37E-19
DDT	2.261510673	0.609	0.17	8.87E-19
CYP4F2	6.37705012	0.161	0.002	9.01E-19
FBP1	4.462157667	0.218	0.011	9.19E-19
MALL	6.195046468	0.161	0.002	9.41E-19
MME	4.817699256	0.172	0.003	9.86E-19
GABRA2	5.066142863	0.161	0.002	1.03E-18
PMAIP1	3.908749116	0.172	0.003	1.14E-18
SLC8A1	2.318755777	0.609	0.153	1.14E-18
RPS9	1.320923046	0.943	0.795	1.25E-18
SELENOP	2.525902516	0.713	0.285	1.45E-18
RPS16	1.712331554	0.862	0.486	1.60E-18
TM4SF5	2.427277308	0.724	0.28	1.76E-18
COX6C	2.10593059	0.828	0.512	2.56E-18
PCSK5	3.99390872	0.264	0.021	2.80E-18
FMN2	-4.856794982	0.08	0.661	3.13E-18
TPPP3	3.481177964	0.333	0.041	3.30E-18
RPL27A	1.332571504	0.943	0.791	3.75E-18
MIF	2.011010574	0.862	0.708	4.02E-18
IGFBP3	3.258238407	0.299	0.03	4.03E-18
AGMO	3.392064676	0.368	0.055	4.29E-18
HLA-C	2.052722946	0.816	0.371	4.40E-18
RPS5	2.055346433	0.793	0.432	4.93E-18
GPHN	-1.730228915	0.644	0.877	5.24E-18
UBE3C	-2.93230538	0.23	0.755	5.28E-18
CYP3A4	5.725354873	0.218	0.012	5.31E-18
ISG15	2.73182367	0.46	0.091	7.63E-18
RPL32	1.49843872	0.931	0.712	7.94E-18
GPR160	2.231793031	0.586	0.164	7.97E-18
MAP1B	-3.238503024	0.23	0.738	8.10E-18
GAPDH	1.627872111	0.908	0.655	8.26E-18
EPSTI1	3.521395411	0.299	0.032	8.66E-18
ZMAT4	-5.405446595	0.011	0.626	8.83E-18
ITGA6	3.671459535	0.402	0.071	9.95E-18
HK2	5.510909989	0.184	0.006	1.48E-17
PALLD	5.29739677	0.23	0.015	1.57E-17
RPS3	1.533574593	0.92	0.779	1.69E-17
RFX2	-2.757253089	0.356	0.77	2.04E-17
CYB5A	2.377106856	0.54	0.139	2.25E-17
DIAPH2	2.307567515	0.747	0.303	2.25E-17
HOXB9	7.624236078	0.138	0	2.64E-17
FUT3	7.934566707	0.138	0	2.64E-17
PPARG	4.811685029	0.207	0.011	2.82E-17
NAV3	-6.17623022	0.011	0.611	2.89E-17
RETREG1	-2.881498142	0.299	0.753	3.15E-17
TSHZ2	2.970425904	0.322	0.039	3.66E-17
PDE4D	-1.317165558	0.839	0.956	3.74E-17
PPL	-3.417384341	0.218	0.715	4.02E-17
PLB1	7.251113419	0.149	0.002	4.12E-17
ARL14	5.481512299	0.161	0.003	4.51E-17
HTR4	6.165064202	0.149	0.002	4.60E-17
EIF4G3	-1.819066379	0.598	0.859	5.02E-17
FUT2	5.136778609	0.161	0.003	5.20E-17
PRDX5	1.996709753	0.736	0.329	5.47E-17
SSR4	2.030941428	0.736	0.309	5.99E-17
BLVRB	2.521903103	0.494	0.114	6.96E-17
AGBL4	-1.837308362	0.506	0.865	9.09E-17
RNF186	4.586740584	0.195	0.009	1.01E-16
FUOM	3.537542324	0.299	0.035	1.09E-16
MCTP1	-7.982228549	0	0.588	1.11E-16
NR1H4	4.273471055	0.195	0.009	1.21E-16
ETFB	2.31807099	0.644	0.226	1.22E-16
TXN	2.330018047	0.69	0.279	1.23E-16
LRP1B	-2.132049651	0.253	0.792	1.25E-16
GHR	-7.093940316	0.011	0.594	1.29E-16
CACNA1B	-8.079998683	0	0.586	1.34E-16
RPL10	1.497789311	0.908	0.789	1.44E-16
RUFY3	-3.067961948	0.207	0.718	1.53E-16
MT-ND3	1.223315388	0.989	0.921	1.68E-16
PCED1B	2.597980003	0.471	0.103	1.72E-16
RPL21	1.30415421	0.943	0.777	1.74E-16
RPL15	2.046541748	0.793	0.421	1.97E-16
MECOM	3.916263124	0.23	0.017	2.12E-16
RPS27A	1.233845535	0.954	0.727	2.21E-16
CDKN2B-AS1	5.233325639	0.184	0.008	2.26E-16
CACNA1D	-2.752203122	0.287	0.75	2.31E-16
VAMP8	2.486169719	0.506	0.123	2.31E-16
RPL10A	1.933328931	0.805	0.45	2.42E-16
LXN	3.20091804	0.322	0.044	2.65E-16
SIK3	-1.84569581	0.621	0.868	2.91E-16
SPC25	4.785108407	0.207	0.012	3.33E-16
HOMER1	-4.254537451	0.115	0.665	3.51E-16
MPP6	3.148195808	0.287	0.032	3.60E-16
THOP1	3.672542414	0.264	0.026	3.90E-16
CLDN7	1.897769003	0.724	0.298	5.68E-16
HOTAIRM1	5.186873629	0.172	0.006	6.63E-16
TMEFF2	-3.298725323	0.126	0.695	7.00E-16
TIMM10	3.379187529	0.299	0.036	7.04E-16
RPS15A	1.414612428	0.92	0.694	7.31E-16
COMTD1	3.275956627	0.356	0.058	8.85E-16
SPATA13	-2.207642373	0.391	0.795	9.27E-16
IQSEC1	-4.408972647	0.08	0.623	1.14E-15
PLA2G2A	7.92907506	0.126	0	1.37E-15
PDZK1IP1	7.475786423	0.126	0	1.37E-15
AL365226.2	8.069480667	0.126	0	1.37E-15
SCIN	7.506498652	0.126	0	1.37E-15
AC105446.1	8.165061018	0.126	0	1.37E-15
MGAM2	7.649814734	0.126	0	1.37E-15
CDHR1	8.109136008	0.126	0	1.37E-15
PRAC1	9.110392261	0.126	0	1.37E-15
XPNPEP2	7.439390576	0.126	0	1.37E-15
FATE1	7.824721928	0.126	0	1.37E-15
USP9Y	7.80407162	0.126	0	1.37E-15
PTPRG	2.692445409	0.345	0.052	1.51E-15
TVP23C	3.871173614	0.195	0.011	1.58E-15
ITPR1	-2.734037244	0.207	0.723	1.59E-15
HOXB-AS3	6.338006962	0.149	0.003	1.80E-15
KRT18	1.746290327	0.828	0.462	1.85E-15
HIST3H2A	5.852472542	0.149	0.003	1.87E-15
CARD16	5.844395546	0.149	0.003	1.91E-15
MYO1E	2.362501634	0.724	0.314	1.96E-15
MIR31HG	7.071028957	0.138	0.002	2.04E-15
AC092868.2	7.062494586	0.138	0.002	2.04E-15
ARC	6.712327325	0.138	0.002	2.22E-15
LCN2	6.120479156	0.138	0.002	2.37E-15
BRAF	-2.054002841	0.529	0.82	2.40E-15
HIST1H4J	5.788462901	0.138	0.002	2.42E-15
GALNT10	-4.438790213	0.08	0.623	2.59E-15
MID1	3.108109783	0.31	0.041	2.60E-15
TYMP	4.919345014	0.184	0.009	3.29E-15
ELAVL3	-5.650833053	0.011	0.574	3.40E-15
KCNH7	-6.035370559	0.011	0.57	4.55E-15
MT-ND1	1.110257428	1	0.926	5.07E-15
ATXN1	-2.341812736	0.31	0.767	5.52E-15
SNED1	-7.998967643	0	0.555	5.95E-15
RPL8	1.252065302	0.954	0.721	6.94E-15
MAOA	3.654754985	0.218	0.017	7.96E-15
ADH6	3.661271794	0.241	0.023	8.68E-15
NFIA	3.318951857	0.241	0.023	8.74E-15
SLC35F1	3.421877574	0.23	0.02	1.28E-14
RGS2	2.659058182	0.621	0.248	1.39E-14
RPS15	1.124564982	0.977	0.824	1.43E-14
ATP5F1D	1.826736136	0.713	0.33	1.63E-14
TRPS1	-7.927247143	0	0.544	2.02E-14
GUK1	1.785723047	0.667	0.258	2.17E-14
TGFBR2	4.616227057	0.207	0.015	2.21E-14
RARRES1	3.030512474	0.471	0.123	2.27E-14
EGFR	4.668723543	0.218	0.018	2.27E-14
NDUFA13	1.642318477	0.839	0.52	2.39E-14
RPL35A	1.209891173	0.908	0.694	2.39E-14
RPS4X	1.301426412	0.977	0.729	2.58E-14
NAV2	-4.10631363	0.046	0.597	2.58E-14
KRT8	1.46567977	0.908	0.786	2.63E-14
DPP10	-2.234685551	0.46	0.791	3.04E-14
FAU	1.260841508	0.897	0.692	3.05E-14
HS6ST3	-4.439747532	0.069	0.597	3.07E-14
RERE	-1.609028052	0.632	0.861	3.16E-14
RPL19	1.220774103	0.943	0.744	3.30E-14
TP53I3	3.208852356	0.276	0.033	3.49E-14
CASP4	3.729866991	0.218	0.018	3.62E-14
MTUS1	4.54726784	0.184	0.011	3.90E-14
L3MBTL4	4.568650471	0.184	0.011	4.36E-14
GK	3.337385436	0.253	0.027	4.46E-14
JAZF1	-2.936311419	0.195	0.683	4.47E-14
ANGPTL4	3.834994162	0.184	0.011	4.50E-14
TEX14	2.807311026	0.437	0.1	4.68E-14
HIST1H2AC	2.529279726	0.46	0.112	5.23E-14
VAV3	5.448718978	0.149	0.005	5.67E-14
AREG	5.746044615	0.149	0.005	5.88E-14
ADH5	5.5172274	0.149	0.005	6.11E-14
ELF2	-2.389727287	0.287	0.727	6.30E-14
NDUFB3	2.766185981	0.46	0.118	6.30E-14
NPNT	3.076338249	0.184	0.011	6.36E-14
PARM1	-2.825427969	0.184	0.679	6.94E-14
RAB3B	-2.26957721	0.368	0.767	6.99E-14
ADH4	7.630738345	0.115	0	7.06E-14
ISL1	8.205010192	0.115	0	7.06E-14
MUC12	7.305637408	0.115	0	7.06E-14
BAALC-AS2	7.663718312	0.115	0	7.06E-14
CDC42EP5	7.467280561	0.115	0	7.06E-14
TMEM65	-3.674263811	0.092	0.614	7.80E-14
GRHL2	6.865572972	0.138	0.003	8.63E-14
XYLT1	-2.697829212	0.23	0.706	8.74E-14
KCTD16	2.915837875	0.368	0.071	1.01E-13
AFMID	4.252776228	0.241	0.026	1.02E-13
CALCR	4.384256836	0.23	0.023	1.07E-13
SULT1B1	6.797482812	0.126	0.002	1.09E-13
ABCG2	5.019973757	0.138	0.003	1.12E-13
TSPAN2	6.24246163	0.126	0.002	1.13E-13
AC127526.2	6.373569201	0.126	0.002	1.13E-13
GCNT3	5.035754762	0.138	0.003	1.14E-13
HIST1H3J	6.226055479	0.126	0.002	1.16E-13
BCAS1	3.772770377	0.241	0.026	1.18E-13
CORO1B	3.005065124	0.299	0.044	1.26E-13
STXBP5	1.601145418	0.747	0.335	1.26E-13
HOXB7	5.524735217	0.126	0.002	1.26E-13
ME1	-4.575135721	0.069	0.582	1.41E-13
RPS12	1.076786332	0.954	0.824	1.49E-13
RPL31	1.186720607	0.92	0.727	1.54E-13
CNFN	3.136274307	0.195	0.014	1.55E-13
FGF14	-2.544345476	0.356	0.742	1.60E-13
LINC02645	-8.039029715	0	0.524	1.84E-13
ADGRV1	-3.270416917	0.115	0.636	1.91E-13
RHOC	2.18885725	0.494	0.138	2.06E-13
GPR137C	-4.296849069	0.069	0.58	2.16E-13
ZG16B	3.929693089	0.172	0.009	2.23E-13
DSC2	3.800420668	0.218	0.02	2.29E-13
CXXC5	-5.825335615	0.011	0.535	2.31E-13
SNAP25	-1.705044024	0.598	0.874	2.43E-13
MYRFL	3.098821815	0.207	0.017	2.48E-13
PAK3	-5.673640717	0.011	0.538	2.49E-13
MIEN1	2.355239504	0.402	0.083	2.52E-13
MSRB1	3.593260854	0.241	0.026	2.73E-13
FGFR1	-6.761408255	0.011	0.529	2.84E-13
MLPH	-4.145088227	0.057	0.574	2.87E-13
GSTK1	2.098122623	0.609	0.218	3.64E-13
GSN	3.093746391	0.368	0.076	3.76E-13
RALGAPA1	-2.22327751	0.517	0.782	3.88E-13
CADPS	-1.149760086	0.862	0.941	3.88E-13
KIF26B	-6.245324446	0.023	0.535	3.91E-13
MYL6	1.156516893	0.931	0.753	4.22E-13
ATP5MC3	1.695752076	0.713	0.315	4.57E-13
CALML4	2.566748626	0.391	0.082	4.66E-13
ID3	2.339342059	0.632	0.264	5.00E-13
MT-ATP8	-2.778470358	0.184	0.671	5.03E-13
HINT1	1.747137408	0.77	0.435	5.38E-13
AC093898.1	2.912508827	0.345	0.064	5.68E-13
CLDN4	1.316137848	0.874	0.506	5.87E-13
DDX24	-2.849797124	0.207	0.662	6.44E-13
PFN1	1.83988152	0.69	0.338	6.61E-13
RPL14	1.24386902	0.908	0.67	7.79E-13
AC138305.1	3.992530588	0.195	0.015	7.92E-13
HSP90AB1	-1.790848354	0.517	0.814	7.92E-13
GMDS	1.495973903	0.931	0.632	8.08E-13
BASP1	-4.347179218	0.023	0.547	8.19E-13
GNG5	2.454583818	0.391	0.082	9.01E-13
ASS1	2.774489667	0.299	0.045	9.05E-13
BICDL2	5.356763377	0.149	0.006	1.11E-12
CTNNA1	-2.067264383	0.356	0.748	1.11E-12
SCGN	1.704005042	0.77	0.453	1.15E-12
ISG20	1.965577886	0.356	0.067	1.34E-12
TRAK1	-2.00506963	0.437	0.774	1.50E-12
BMERB1	-3.702637334	0.126	0.6	1.66E-12
AGAP1	-1.62810259	0.621	0.83	1.69E-12
TCEAL2	-7.383112108	0	0.502	2.16E-12
UQCRQ	1.258876694	0.839	0.529	2.31E-12
LRBA	-1.577180434	0.667	0.827	2.35E-12
AC253572.2	6.317519282	0.138	0.005	2.38E-12
PEMT	2.552772448	0.345	0.065	2.54E-12
CA8	5.515688577	0.138	0.005	2.61E-12
VWA5A	5.227308673	0.138	0.005	2.66E-12
RBMX	-2.463134353	0.31	0.698	2.72E-12
AC239799.2	5.405122468	0.138	0.005	2.81E-12
SEMA6A	2.264523869	0.46	0.124	2.90E-12
DNM3	-4.976567067	0.034	0.53	3.07E-12
RPL12	1.078470045	0.931	0.817	3.20E-12
HACD3	-3.763149571	0.103	0.582	3.22E-12
RPS7	1.760418744	0.77	0.406	3.36E-12
CCK	10.50018162	0.103	0	3.62E-12
BTNL3	7.503834407	0.103	0	3.62E-12
HIST1H2BJ	7.333129047	0.103	0	3.62E-12
AL121974.1	7.489940932	0.103	0	3.62E-12
GSTA2	7.432321918	0.103	0	3.62E-12
AC022613.1	7.470306379	0.103	0	3.62E-12
HSD17B2	7.486057958	0.103	0	3.62E-12
FUT6	7.406882591	0.103	0	3.62E-12
PPDPF	1.554440666	0.828	0.577	3.93E-12
UBE2K	-2.345029084	0.368	0.718	3.94E-12
FRMD3	3.176282705	0.253	0.033	4.29E-12
NTM	6.700732286	0.126	0.003	4.31E-12
OAZ1	1.425505196	0.793	0.465	4.33E-12
DEPP1	3.391104507	0.31	0.055	4.51E-12
SPTBN4	-2.921715186	0.218	0.652	4.55E-12
DOCK10	5.940123454	0.126	0.003	4.57E-12
TNFRSF11A	6.3076605	0.126	0.003	4.57E-12
LSAMP	-5.655035005	0.034	0.523	4.63E-12
PHYHIPL	5.730277391	0.126	0.003	4.84E-12
HLA-DQB1	5.501142696	0.126	0.003	4.94E-12
UBB	1.550697065	0.851	0.586	4.97E-12
GSG1L	5.41717721	0.126	0.003	5.04E-12
PLA2G6	2.230476447	0.46	0.123	5.14E-12
ZNF804A	7.486280929	0.115	0.002	5.26E-12
GPA33	6.409912181	0.115	0.002	5.37E-12
MGAM	6.911757581	0.115	0.002	5.37E-12
ANO9	5.08782659	0.126	0.003	5.45E-12
KSR2	-3.969309625	0.08	0.565	5.47E-12
TMEM37	6.343214531	0.115	0.002	5.60E-12
SORCS2	-4.04021278	0.08	0.564	5.65E-12
PRRG1	6.245738712	0.115	0.002	5.85E-12
CNDP2	3.055118048	0.253	0.033	6.41E-12
SH3BGRL3	2.015534203	0.563	0.194	7.27E-12
ARHGEF28	2.385181815	0.356	0.07	7.62E-12
STON2	-4.077529894	0.057	0.548	7.85E-12
BEX1	-1.784491597	0.46	0.78	7.91E-12
RPL26	1.065325294	0.931	0.77	8.54E-12
UBA52	1.077635618	0.897	0.664	9.85E-12
PDE3A	-2.178166885	0.195	0.697	1.06E-11
DLGAP1	4.652331252	0.172	0.012	1.10E-11
JAKMIP2	-3.228056316	0.115	0.603	1.11E-11
RPS17	1.54290591	0.816	0.524	1.11E-11
ATP5IF1	1.467720478	0.747	0.362	1.24E-11
NDUFA4	2.148555983	0.402	0.094	1.29E-11
EDIL3	-3.317128426	0.092	0.582	1.49E-11
H3F3B	1.346964812	0.92	0.776	1.50E-11
LRMDA	-2.345496396	0.31	0.705	1.64E-11
OSBPL10	2.307971081	0.506	0.153	1.68E-11
DLG2	-2.899279877	0.218	0.652	1.74E-11
LRRN2	4.571276609	0.149	0.008	1.77E-11
NFAT5	-1.926506598	0.414	0.755	1.79E-11
ITPR2	2.142556564	0.437	0.111	1.80E-11
NDUFA1	1.597491276	0.77	0.432	2.04E-11
CFB	3.001899861	0.172	0.012	2.05E-11
RPL6	1.743528086	0.747	0.405	2.12E-11
KANK1	2.170405511	0.356	0.074	2.13E-11
MPC2	1.958527018	0.54	0.186	2.14E-11
NDUFA11	1.494934832	0.713	0.333	2.20E-11
GLRX	3.578265736	0.207	0.021	2.24E-11
LY6E	2.795707961	0.172	0.012	2.25E-11
DIP2C	-2.605396999	0.218	0.648	2.33E-11
SEPTIN9	-2.364545178	0.31	0.697	2.36E-11
CPE	-1.748046787	0.586	0.824	2.70E-11
MT-CO1	1.160624971	1	0.983	2.90E-11
PMM1	2.395592744	0.379	0.083	2.97E-11
NEAT1	1.355780481	0.931	0.623	3.92E-11
ABLIM1	-2.321266446	0.345	0.702	4.94E-11
SCO2	2.501055817	0.195	0.018	4.96E-11
HRH1	4.400339831	0.161	0.011	5.11E-11
NTN4	4.560860842	0.161	0.011	5.19E-11
PTPRT	-3.490043814	0.08	0.556	5.37E-11
JUN	1.531102948	0.839	0.542	5.52E-11
FEV	2.622160684	0.609	0.279	5.69E-11
BLOC1S1	1.695934721	0.736	0.388	5.71E-11
GPM6A	-5.42612138	0.011	0.486	5.80E-11
DLG5	-2.888749358	0.126	0.598	5.88E-11
ANKRD40CL	2.619201167	0.253	0.035	5.92E-11
MAPK8	-2.180414047	0.345	0.726	6.48E-11
UNC13A	-3.354458836	0.08	0.556	6.63E-11
PEPD	3.839515515	0.207	0.023	6.94E-11
SLC22A18	2.982899292	0.253	0.036	7.49E-11
PCGF5	-2.594331482	0.195	0.636	7.61E-11
KLHL29	-3.387685792	0.115	0.574	7.63E-11
GLRA3	-7.431043367	0	0.467	7.88E-11
MT-CYB	1.010848761	1	0.959	9.06E-11
C14orf132	-4.682715118	0.034	0.498	9.73E-11
SEMA3D	5.698766992	0.126	0.005	1.03E-10
VIT	6.269938418	0.126	0.005	1.04E-10
KIF19	5.27910024	0.126	0.005	1.06E-10
UBE2QL1	-7.270983689	0	0.464	1.07E-10
SLC6A15	-7.527719686	0	0.462	1.24E-10
IQGAP2	4.38576136	0.218	0.027	1.26E-10
EXOC4	-1.93512033	0.46	0.742	1.32E-10
RPL35	1.256753286	0.874	0.711	1.32E-10
ASH1L	-1.569414151	0.586	0.809	1.32E-10
BAIAP2L2	2.892622892	0.207	0.023	1.33E-10
FERMT2	-6.002963943	0.011	0.471	1.40E-10
FAM169A	-6.157871484	0.011	0.471	1.44E-10
SYT14	-7.372136735	0	0.461	1.44E-10
Z93241.1	4.251236719	0.126	0.005	1.47E-10
MEGF11	-5.717009454	0.023	0.483	1.52E-10
SRI	2.347746943	0.448	0.132	1.57E-10
ABTB2	-5.962391317	0.023	0.479	1.61E-10
MYCL	7.276207013	0.092	0	1.85E-10
TMEM144	7.211685004	0.092	0	1.85E-10
HLA-DMB	7.125381061	0.092	0	1.85E-10
FAM83B	7.070849312	0.092	0	1.85E-10
TPD52L1	7.527246117	0.092	0	1.85E-10
AC005165.1	7.26819697	0.092	0	1.85E-10
CPXM2	7.531664023	0.092	0	1.85E-10
CASP1	6.905637826	0.092	0	1.85E-10
SLC51B	7.413961894	0.092	0	1.85E-10
ARX	7.704824285	0.092	0	1.85E-10
NAALADL1	6.418982088	0.115	0.003	1.94E-10
CTSS	4.254227716	0.149	0.009	1.94E-10
KIF5C	-4.167285456	0.046	0.506	2.18E-10
IDS	-1.811067706	0.46	0.739	2.24E-10
PRODH2	-6.987406783	0	0.455	2.62E-10
CCDC83	6.926961936	0.103	0.002	2.62E-10
ATXN2	-2.112364267	0.287	0.698	2.63E-10
CHD2	-1.970288203	0.368	0.73	2.73E-10
PPP1R13B	-2.187968793	0.287	0.68	2.76E-10
NGEF	5.963401007	0.103	0.002	2.79E-10
ASXL3	5.911945914	0.103	0.002	2.79E-10
DENND5A	-3.927093092	0.103	0.536	2.88E-10
LINC01133	5.634810252	0.103	0.002	2.91E-10
COLCA1	5.452250337	0.103	0.002	2.91E-10
UTY	5.512816496	0.103	0.002	2.91E-10
RPL7A	1.110303457	0.874	0.685	2.96E-10
QKI	-7.408296805	0	0.453	3.04E-10
TTC28	-1.971932525	0.345	0.721	3.07E-10
CISD3	1.982404008	0.506	0.17	3.10E-10
TMIGD1	4.950785807	0.103	0.002	3.10E-10
AGO3	-2.602895793	0.218	0.641	3.13E-10
HIVEP2	-3.289145267	0.115	0.567	3.48E-10
COX6A1	1.542591411	0.736	0.409	3.66E-10
BAIAP2	-4.129925074	0.046	0.5	3.74E-10
ENDOD1	-3.816563669	0.092	0.529	3.97E-10
C9orf16	1.838151363	0.609	0.264	3.99E-10
SNHG29	1.472464774	0.793	0.544	4.15E-10
SERPINF2	-5.165512579	0.034	0.48	4.19E-10
CFL1	1.148774065	0.874	0.618	4.44E-10
PHB	2.067872347	0.368	0.085	4.69E-10
PEG3	-7.497225062	0	0.448	4.74E-10
G3BP2	-2.469869188	0.264	0.658	5.03E-10
TPI1	1.327372382	0.747	0.424	5.09E-10
IFT172	2.273891238	0.368	0.089	5.09E-10
NDUFB7	1.614468957	0.69	0.356	5.74E-10
KLF12	-3.360854256	0.092	0.545	5.88E-10
SPINT1-AS1	2.516484783	0.31	0.064	5.90E-10
LRRFIP1	-1.572054597	0.471	0.802	5.94E-10
CNTN4	-2.301956174	0.345	0.7	6.18E-10
EPB41L1	-3.979835055	0.069	0.511	6.40E-10
COL16A1	3.782607503	0.138	0.008	6.55E-10
SLC26A3	3.938898031	0.138	0.008	6.87E-10
TNFRSF11B	-5.773828959	0.034	0.473	7.14E-10
MORF4L1	-1.921202245	0.414	0.733	7.35E-10
TUSC3	-4.742139928	0.046	0.485	7.82E-10
BMPR2	-2.112896122	0.31	0.695	8.15E-10
ANXA4	2.327345802	0.391	0.102	8.95E-10
RPLP0	1.42974866	0.816	0.571	8.98E-10
LGALS3BP	2.493159958	0.356	0.086	9.78E-10
PI4KA	-2.511862562	0.241	0.633	1.01E-09
ST18	-1.667276454	0.517	0.783	1.01E-09
KLF4	2.846472361	0.287	0.055	1.11E-09
ATP9A	-1.804283573	0.483	0.747	1.12E-09
PSMB8	2.427346655	0.31	0.062	1.13E-09
PLXNA4	5.293129781	0.149	0.011	1.17E-09
SCAPER	-2.082176549	0.299	0.68	1.21E-09
BID	2.609728242	0.241	0.036	1.37E-09
RPL36	0.879971992	0.943	0.861	1.51E-09
EML5	-4.196194973	0.046	0.489	1.52E-09
ADK	-1.770807341	0.299	0.717	1.55E-09
TTR	-1.360818397	0.586	0.844	1.56E-09
AKR7A2	2.053500172	0.391	0.1	1.59E-09
UBE2H	-1.976391342	0.356	0.714	1.66E-09
THRB	4.821829061	0.161	0.014	1.67E-09
DRAIC	3.215460744	0.264	0.045	1.79E-09
DYNC2H1	-5.038121646	0.046	0.474	1.94E-09
MT-ND4	0.843622556	1	0.973	1.94E-09
ACADS	2.338652439	0.31	0.064	2.03E-09
SMIM6	1.868238859	0.437	0.126	2.09E-09
MT1M	2.870933913	0.207	0.026	2.32E-09
REEP3	-2.249296944	0.264	0.659	2.35E-09
PRKCH	-2.117986841	0.253	0.668	2.44E-09
CCNH	-3.055755916	0.218	0.595	2.50E-09
CRYBG3	3.80663594	0.161	0.014	2.50E-09
ZFHX3	-2.226313354	0.218	0.647	2.52E-09
KCNQ3	3.020806015	0.31	0.068	2.58E-09
ATP5MC1	1.904733589	0.517	0.191	2.86E-09
TTTY14	3.398746415	0.161	0.014	3.23E-09
MAML3	-1.102389004	0.816	0.892	3.49E-09
EEF1G	1.328249908	0.839	0.606	3.58E-09
KIF12	2.313139373	0.425	0.129	3.58E-09
SH3TC1	-4.989080226	0.023	0.453	3.62E-09
PLD1	2.686859791	0.299	0.061	3.73E-09
AL133346.1	-2.933364621	0.115	0.55	3.81E-09
SNHG8	1.757294938	0.632	0.279	3.83E-09
LINC01811	2.616519886	0.241	0.038	3.87E-09
PRELID2	2.115276826	0.345	0.082	3.96E-09
KHDRBS3	-4.413813749	0.069	0.485	4.00E-09
MFGE8	3.315359762	0.172	0.017	4.07E-09
DPP4	1.987720804	0.517	0.185	4.12E-09
ALDH1A2	-4.072719641	0.057	0.489	4.22E-09
FHOD3	5.197002755	0.115	0.005	4.26E-09
B3GNT8	5.248050679	0.115	0.005	4.34E-09
NPW	3.109122111	0.529	0.205	4.37E-09
ZDHHC12	2.564188792	0.195	0.023	4.56E-09
LMCD1	-5.294512547	0.023	0.448	4.56E-09
ASB4	-7.310368995	0	0.424	4.77E-09
FAT1	4.797901146	0.115	0.005	4.82E-09
TMEM54	2.368796428	0.299	0.061	4.83E-09
POLR2L	1.488914669	0.713	0.448	5.00E-09
FBXL17	-1.581011745	0.54	0.798	5.03E-09
NCKAP5	-1.337739863	0.713	0.85	5.24E-09
AHDC1	-6.165774922	0.011	0.433	5.29E-09
CDKN2B	4.381978316	0.115	0.005	5.55E-09
IRF6	1.97328954	0.333	0.076	5.70E-09
GRIK3	-7.076266451	0	0.421	6.32E-09
SOBP	-7.041268001	0	0.421	6.32E-09
PDZRN3	2.633547252	0.356	0.088	6.61E-09
ENO1	1.645813036	0.506	0.182	6.62E-09
LPP	-1.330474243	0.713	0.852	7.05E-09
C2CD4B	3.788789417	0.195	0.024	7.20E-09
TMEM41B	-2.701953619	0.161	0.582	7.27E-09
PGRMC2	-2.903571605	0.149	0.562	7.34E-09
SOGA3	-4.997061582	0.011	0.438	7.47E-09
NDUFB4	1.718734212	0.575	0.227	7.53E-09
TMEM236	3.502081225	0.138	0.009	7.61E-09
AOPEP	-2.007893385	0.276	0.667	8.28E-09
ASXL1	-2.721954071	0.195	0.585	8.44E-09
RPS27	0.787507748	0.943	0.903	9.11E-09
VPS13A	1.466370928	0.701	0.355	9.14E-09
AC012447.1	4.282005298	0.207	0.029	9.24E-09
SMPDL3B	6.812065194	0.08	0	9.42E-09
HNMT	6.894494889	0.08	0	9.42E-09
ADH1C	6.908573761	0.08	0	9.42E-09
HOXA9	6.762132472	0.08	0	9.42E-09
HOXA10	6.849551396	0.08	0	9.42E-09
PRR15	6.821833231	0.08	0	9.42E-09
AKR1B10	6.951257521	0.08	0	9.42E-09
MIR181A2HG	7.087965149	0.08	0	9.42E-09
PTER	6.812251329	0.08	0	9.42E-09
RBP4	7.340897451	0.08	0	9.42E-09
OVOL1	7.105335595	0.08	0	9.42E-09
PLEK2	6.506277602	0.08	0	9.42E-09
CHP2	6.974987487	0.08	0	9.42E-09
G6PC	7.126711049	0.08	0	9.42E-09
TMEM92	6.826336586	0.08	0	9.42E-09
AC005256.1	7.040852001	0.08	0	9.42E-09
FFAR1	6.532959315	0.08	0	9.42E-09
BEX5	-1.908167078	0.115	0.562	9.61E-09
TMEM141	1.55365208	0.678	0.377	9.80E-09
AFF3	-5.220902053	0.011	0.433	9.92E-09
MDK	1.444852384	0.759	0.479	9.94E-09
FAM151A	5.046275899	0.103	0.003	1.01E-08
FAM49B	-1.841031865	0.46	0.727	1.02E-08
MLXIPL	1.850076928	0.529	0.197	1.05E-08
MFSD2A	3.536833952	0.184	0.021	1.06E-08
TKT	2.181826045	0.276	0.052	1.15E-08
FNIP1	-1.942161366	0.368	0.691	1.20E-08
AC013470.2	6.900040391	0.092	0.002	1.29E-08
PLA2R1	6.20657685	0.092	0.002	1.32E-08
PRSS8	6.009024605	0.092	0.002	1.35E-08
RNF125	5.441432276	0.092	0.002	1.40E-08
MGST1	5.706524846	0.092	0.002	1.43E-08
TRIM31	5.687415076	0.092	0.002	1.46E-08
SOCS1	4.904586412	0.092	0.002	1.49E-08
MAGI1	-1.183182656	0.782	0.865	1.51E-08
AC005083.1	5.061718834	0.092	0.002	1.52E-08
TP53I11	4.674601979	0.092	0.002	1.52E-08
MT-ND5	1.1416608	0.966	0.833	1.60E-08
KIAA1211	1.642131613	0.54	0.208	1.61E-08
ESRRG	2.952929251	0.172	0.018	1.63E-08
SDK2	-2.197348316	0.264	0.644	1.64E-08
TGFB1	-5.151809822	0.034	0.442	1.65E-08
EHBP1	-1.938322456	0.356	0.686	1.68E-08
TBC1D30	5.443605432	0.126	0.008	1.71E-08
DLL1	4.963041315	0.126	0.008	1.76E-08
PDK3	3.332802223	0.23	0.036	1.77E-08
CACNB2	1.361464546	0.874	0.57	1.79E-08
FAM81A	4.426583118	0.126	0.008	1.84E-08
GRIA2	-6.982088372	0	0.409	1.93E-08
RCN1	4.580139642	0.126	0.008	1.96E-08
GCLC	1.729014759	0.448	0.139	2.08E-08
CAMLG	-2.423535136	0.184	0.592	2.09E-08
FTCD	-4.263753476	0.034	0.45	2.19E-08
GNA14	4.278844346	0.126	0.008	2.22E-08
LYZ	3.489566788	0.126	0.008	2.22E-08
UNC80	-5.545868237	0.023	0.429	2.23E-08
PCNX1	-2.507252795	0.23	0.608	2.31E-08
EHF	3.962156744	0.126	0.008	2.40E-08
BTG2	1.670085974	0.655	0.336	2.65E-08
DEPTOR	2.60995222	0.207	0.029	2.69E-08
TSPAN5	1.772905775	0.517	0.192	2.71E-08
PKP4	-3.573704553	0.092	0.497	2.75E-08
GPX4	1.49768533	0.782	0.548	3.10E-08
CTBP2	-2.021977112	0.345	0.676	3.15E-08
RPL7	1.081046471	0.839	0.639	3.17E-08
EPHA7	-8.298071959	0	0.403	3.33E-08
ANKH	-1.8301616	0.402	0.708	3.37E-08
AC011287.1	5.750208362	0.138	0.011	3.42E-08
KRTCAP2	1.530692778	0.563	0.233	3.42E-08
NSD2	-2.376417826	0.207	0.608	3.45E-08
JUND	-1.351979852	0.667	0.835	3.47E-08
MYO5A	-2.842062194	0.103	0.533	3.52E-08
NUCKS1	-2.088126491	0.299	0.633	3.68E-08
JARID2	-2.439276941	0.264	0.621	3.72E-08
NDUFB10	1.517371256	0.586	0.256	3.82E-08
DNPH1	1.886740167	0.402	0.118	3.88E-08
AKR1A1	2.057110188	0.333	0.082	3.91E-08
SMAD9	1.995877566	0.31	0.071	3.93E-08
RCAN2	-1.843676291	0.414	0.705	4.05E-08
AKAP9	-1.40249588	0.54	0.806	4.18E-08
LMBR1	-2.435940755	0.207	0.591	4.18E-08
PITPNM2	-6.191828099	0.011	0.411	4.33E-08
AC007952.4	4.556286442	0.161	0.017	4.58E-08
PAG1	3.89820896	0.149	0.014	5.04E-08
ACSL1	-5.32869046	0.011	0.414	5.10E-08
RACK1	1.040141038	0.839	0.6	5.16E-08
UCP2	2.353614939	0.264	0.052	5.24E-08
SPATC1L	3.196161021	0.172	0.02	5.29E-08
DMD	3.502173702	0.195	0.027	5.39E-08
AP001160.1	3.065284722	0.172	0.02	5.41E-08
KIF1A	-3.3656739	0.103	0.498	5.65E-08
EDF1	1.052513642	0.816	0.571	6.04E-08
ANKHD1	-2.063700704	0.276	0.644	6.11E-08
CES1	3.518677482	0.345	0.102	6.40E-08
SEC11C	1.642192116	0.414	0.121	6.59E-08
CTSC	5.019099746	0.115	0.006	6.60E-08
HGD	2.190164611	0.322	0.079	6.72E-08
HEBP1	2.869488845	0.218	0.035	7.00E-08
UBR1	-2.152071728	0.241	0.636	7.02E-08
LCOR	-1.727460169	0.402	0.72	7.02E-08
SLC22A18AS	4.371697386	0.115	0.006	7.04E-08
DMXL1	-2.232058953	0.241	0.608	7.25E-08
ATP5PF	1.42355455	0.644	0.306	7.35E-08
SELENBP1	2.216578047	0.299	0.067	7.42E-08
SLK	-2.954283517	0.161	0.533	7.64E-08
CADM1	-4.982958634	0.034	0.429	7.69E-08
XK	3.634346179	0.115	0.006	8.15E-08
DUSP1	1.673790616	0.644	0.339	8.16E-08
LGR4	-3.025751737	0.138	0.532	8.32E-08
STK32A	-3.046938087	0.08	0.494	8.51E-08
EPHA6	-7.433456688	0	0.392	8.59E-08
RPLP2	0.707893586	0.989	0.879	8.71E-08
SOX6	1.795835081	0.471	0.159	9.12E-08
FREM1	2.85542653	0.402	0.132	9.26E-08
ABLIM2	-2.700823784	0.172	0.556	9.41E-08
RPS14	0.793145665	0.954	0.864	9.53E-08
PLXNA2	-3.397410882	0.103	0.494	1.02E-07
ITCH	-2.237199614	0.299	0.629	1.04E-07
DPYSL2	-2.208022062	0.299	0.626	1.16E-07
FBXW7	-1.828650656	0.471	0.717	1.25E-07
CITED2	2.436566474	0.241	0.044	1.32E-07
ZNF483	-3.558870594	0.046	0.444	1.32E-07
ALKBH7	1.229039863	0.552	0.214	1.36E-07
MAP3K2	-2.324890268	0.207	0.592	1.37E-07
USP32	-2.641556763	0.195	0.568	1.40E-07
RPLP1	0.888720395	0.966	0.873	1.40E-07
CAMK2B	-2.100373143	0.23	0.612	1.44E-07
IQSEC3	-4.625597004	0.011	0.406	1.50E-07
LYPD8	5.215717432	0.161	0.018	1.51E-07
CDH6	-3.322277474	0.069	0.474	1.61E-07
SLC18A1	-1.44400394	0.483	0.782	1.63E-07
03-Mar	-1.684521754	0.402	0.714	1.66E-07
KIAA1324	-1.4749195	0.448	0.753	1.70E-07
NAXE	2.102231668	0.264	0.053	1.72E-07
EXOSC4	2.135983099	0.241	0.044	1.78E-07
GALK1	2.488817624	0.253	0.05	1.79E-07
RPL37A	0.936975196	0.908	0.794	1.80E-07
RAB11FIP3	-2.930815297	0.149	0.521	1.84E-07
HIST1H2AE	4.80854186	0.103	0.005	1.85E-07
XKR4	-5.845258417	0.011	0.397	1.86E-07
SHISA9	-5.442669481	0.011	0.4	1.90E-07
GMPR	3.587958673	0.103	0.005	1.98E-07
KLF10	-3.976141568	0.069	0.453	2.17E-07
ERC1	-1.308080908	0.563	0.795	2.19E-07
TBL1X	-2.480526877	0.253	0.595	2.23E-07
URAD	3.20819063	0.172	0.021	2.36E-07
TNFSF13	3.039807298	0.103	0.005	2.38E-07
MAP4K5	-2.387849819	0.184	0.57	2.41E-07
PIK3C2G	3.802294777	0.138	0.012	2.44E-07
TANC2	-7.047405997	0	0.38	2.48E-07
WAC	-1.513787996	0.46	0.726	2.50E-07
ZNF706	1.38770858	0.621	0.314	2.52E-07
NDUFV2	1.848543012	0.379	0.114	3.24E-07
PRSS12	3.004671761	0.149	0.015	3.44E-07
ERBB2	3.247598529	0.138	0.012	3.48E-07
NCALD	-3.156802474	0.08	0.47	3.49E-07
SDCBP2	2.33032447	0.333	0.091	3.57E-07
ZBTB20	-0.850868782	0.851	0.92	3.72E-07
TRRAP	-3.207755505	0.069	0.464	3.72E-07
RBPMS	-4.958212639	0.011	0.394	3.77E-07
TRIO	-1.527922236	0.368	0.68	3.79E-07
SMIM2-AS1	3.176012168	0.149	0.015	3.85E-07
TMEM131L	-2.311273429	0.23	0.588	3.88E-07
TBC1D1	-2.179267813	0.161	0.561	3.91E-07
C1QTNF12	5.740830666	0.092	0.003	3.93E-07
RPS2	1.252079323	0.874	0.7	3.93E-07
CBFB	-2.632582943	0.149	0.532	3.99E-07
AL021155.5	2.619794291	0.161	0.018	4.03E-07
MBOAT1	6.174494283	0.092	0.003	4.07E-07
GTF2I	-1.553537093	0.483	0.738	4.10E-07
NIN	-3.77453843	0.057	0.442	4.13E-07
CDH18	-7.311300713	0	0.374	4.19E-07
WNT4	-3.524132476	0.057	0.447	4.26E-07
IL17RE	2.723673805	0.161	0.018	4.37E-07
KLB	2.565191304	0.184	0.026	4.39E-07
ST6GALNAC1	4.558747227	0.092	0.003	4.55E-07
AFF4	-1.515962814	0.494	0.755	4.63E-07
MNX1	-2.922911291	0.149	0.515	4.65E-07
ANKS1B	-5.366329747	0.011	0.388	4.72E-07
AL391645.1	6.456302134	0.069	0	4.79E-07
TM4SF20	7.051470316	0.069	0	4.79E-07
KCNJ13	6.454941842	0.069	0	4.79E-07
MTTP	7.461537028	0.069	0	4.79E-07
ROS1	6.38513652	0.069	0	4.79E-07
CASC9	6.980352865	0.069	0	4.79E-07
AL450311.1	6.689785874	0.069	0	4.79E-07
ADRB1	7.048577558	0.069	0	4.79E-07
MS4A10	7.474713955	0.069	0	4.79E-07
ERN2	6.622405977	0.069	0	4.79E-07
AC040174.1	6.688445065	0.069	0	4.79E-07
IMPA2	5.808224109	0.069	0	4.79E-07
DSG3	6.864979858	0.069	0	4.79E-07
AC090241.2	6.739303524	0.069	0	4.79E-07
AC004556.3	6.769588445	0.069	0	4.79E-07
TNS3	-1.918898215	0.299	0.641	4.80E-07
AP000787.1	-4.081369948	0.057	0.438	4.98E-07
C12orf75	2.019039804	0.46	0.171	5.23E-07
MAMLD1	-4.572604102	0.034	0.411	5.51E-07
MGAT5	-1.788210045	0.333	0.664	5.66E-07
KIF1B	-1.905718331	0.276	0.63	5.98E-07
CYBRD1	4.587916341	0.115	0.008	6.09E-07
TTC39C	5.944987374	0.08	0.002	6.27E-07
CA9	5.804042266	0.08	0.002	6.53E-07
SNHG18	5.311248157	0.08	0.002	6.67E-07
ALPK3	-4.117602077	0.046	0.421	6.73E-07
PPP2R2B	-2.451770113	0.195	0.571	6.87E-07
SIDT1-AS1	5.132641318	0.08	0.002	6.94E-07
TRPC7	4.118281767	0.115	0.008	6.97E-07
MAPK6	-2.763448915	0.103	0.491	7.06E-07
TMPRSS6	4.736389081	0.08	0.002	7.09E-07
COX8A	1.0191681	0.816	0.592	7.19E-07
PRKG1	3.073934859	0.207	0.035	7.22E-07
TAPT1-AS1	-2.526524139	0.126	0.524	7.38E-07
NIPAL2	2.366825062	0.253	0.053	7.50E-07
SIK2	-1.402404207	0.621	0.792	7.56E-07
FGF12	-3.604781764	0.034	0.418	7.65E-07
PSME2	1.743685909	0.448	0.162	7.84E-07
QTRT1	1.915201407	0.437	0.158	8.25E-07
AEBP2	-2.515302039	0.138	0.523	8.44E-07
PFDN5	0.990203414	0.862	0.558	8.45E-07
CACNA2D1	-0.995393317	0.678	0.88	8.69E-07
LINC02484	-7.17318281	0	0.365	9.08E-07
ABCB4	-6.742201637	0	0.365	9.08E-07
PRICKLE1	-7.195816975	0	0.365	9.08E-07
SMC6	-3.55409577	0.069	0.445	9.52E-07
SELENOH	1.640260069	0.609	0.306	9.62E-07
VOPP1	-2.313114405	0.207	0.565	9.63E-07
IFI35	2.619992374	0.23	0.044	1.03E-06
TMTC1	-6.939835545	0	0.364	1.03E-06
MT-CO2	0.783800819	1	0.976	1.08E-06
MSI2	-1.505453599	0.425	0.706	1.08E-06
SLC2A13	-2.226403466	0.218	0.583	1.08E-06
PLEKHA1	-1.67996402	0.253	0.62	1.10E-06
RGS9	3.724027411	0.126	0.011	1.11E-06
TFDP2	1.487328905	0.529	0.211	1.13E-06
CDK13	-1.951317899	0.276	0.624	1.20E-06
LURAP1L	3.503786123	0.126	0.011	1.25E-06
CORO2A	3.000773288	0.149	0.017	1.34E-06
RNASET2	2.190357361	0.241	0.048	1.37E-06
MKLN1	-1.719066632	0.379	0.679	1.38E-06
SRGAP3	-3.906946121	0.046	0.417	1.39E-06
C5orf17	-3.17268412	0.069	0.447	1.40E-06
AMPD3	-4.051493024	0.057	0.423	1.47E-06
FGF13	-7.38039905	0	0.359	1.51E-06
MGST2	1.637426979	0.46	0.168	1.51E-06
HIST1H2BG	2.317177248	0.184	0.027	1.53E-06
SLC23A2	-2.632681823	0.103	0.485	1.54E-06
CD55	1.996394719	0.379	0.117	1.55E-06
MT1X	2.748966164	0.552	0.279	1.55E-06
HBEGF	2.829319536	0.253	0.056	1.56E-06
ZMIZ1	-3.022115981	0.08	0.461	1.62E-06
MVB12A	3.816563855	0.172	0.024	1.74E-06
FAM13B	-2.673424538	0.115	0.491	1.75E-06
NME2	1.566510541	0.586	0.298	1.75E-06
CAMK2D	-1.180307638	0.713	0.829	1.81E-06
RXFP4	2.969653278	0.126	0.011	1.90E-06
COX10-AS1	2.26868394	0.264	0.059	1.94E-06
SHROOM3	1.173501156	0.851	0.57	1.98E-06
ZNF609	-1.84497997	0.345	0.647	2.01E-06
HIVEP3	-2.220087376	0.287	0.602	2.12E-06
ERO1B	2.524916437	0.356	0.112	2.21E-06
LINC01268	5.185000457	0.103	0.006	2.22E-06
SNRPD2	1.228596984	0.644	0.318	2.28E-06
ELOB	0.896312022	0.828	0.614	2.29E-06
LINC00926	4.360605015	0.103	0.006	2.29E-06
HSP90AA1	-0.959690981	0.598	0.83	2.39E-06
ZCCHC14	-2.767600298	0.092	0.47	2.42E-06
GPR137B	3.984573331	0.103	0.006	2.51E-06
AC114291.2	4.732841214	0.103	0.006	2.51E-06
CANT1	2.524892527	0.172	0.024	2.54E-06
DAAM1	-2.235344403	0.184	0.552	2.71E-06
NBEA	-1.301272685	0.575	0.768	2.71E-06
N4BP2L1	-3.082366164	0.092	0.461	2.78E-06
PRR15L	2.132445431	0.287	0.073	2.85E-06
HMG20B	2.583936939	0.218	0.041	3.12E-06
NRP1	-2.372826449	0.149	0.521	3.19E-06
TP53TG1	1.531051838	0.414	0.139	3.27E-06
RPL30	0.878233549	0.885	0.706	3.46E-06
RAPGEF2	-1.836730819	0.276	0.633	3.48E-06
TMEM132B	-4.451381765	0.023	0.38	3.48E-06
DHRS11	2.794705463	0.161	0.021	3.60E-06
MMP16	-6.722934319	0	0.348	3.64E-06
PDLIM1	-1.669983335	0.425	0.705	3.70E-06
FOXJ3	-1.804544577	0.471	0.7	3.94E-06
GLIS3	-1.212855289	0.598	0.82	3.95E-06
ASCL2	2.46133092	0.184	0.029	4.02E-06
GRHPR	2.53164785	0.241	0.052	4.05E-06
CLSTN2	-2.641339191	0.092	0.467	4.14E-06
GPBAR1	2.871890128	0.161	0.021	4.14E-06
FAAH	2.439127268	0.184	0.029	4.22E-06
EEF1B2	0.973488825	0.759	0.462	4.23E-06
CLU	3.992331119	0.149	0.018	4.35E-06
CYCS	1.731789864	0.517	0.235	4.36E-06
CES2	2.325409835	0.31	0.088	4.78E-06
CUX1	-1.376476195	0.54	0.75	4.85E-06
TSPAN15	3.629120624	0.149	0.018	4.98E-06
DNAJC22	-2.716631675	0.195	0.524	5.00E-06
CHD9	-1.42460524	0.506	0.745	5.12E-06
NBL1	3.920310334	0.115	0.009	5.53E-06
ZDBF2	-3.574347738	0.057	0.414	5.64E-06
TMX4	-2.348303718	0.195	0.541	5.67E-06
CSNK1A1	-1.302480053	0.54	0.753	5.72E-06
LY75	-3.481222946	0.069	0.43	6.93E-06
CCDC88B	4.504692157	0.092	0.005	7.07E-06
SPOCK2	3.004113645	0.092	0.005	7.19E-06
FGFR2	4.436023487	0.092	0.005	7.19E-06
LRCH3	-2.292744588	0.207	0.548	7.91E-06
PXMP2	3.313015597	0.126	0.012	8.07E-06
RPL23A	0.762132174	0.943	0.824	8.08E-06
FCHSD2	-3.585411462	0.069	0.418	8.33E-06
AL139383.1	2.098369453	0.299	0.079	8.65E-06
MCRIP2	1.696010374	0.264	0.064	8.87E-06
ZHX2	-2.133424802	0.23	0.568	9.10E-06
HSPE1	1.399092408	0.598	0.3	9.11E-06
BEX3	-1.569420514	0.46	0.688	9.26E-06
TMEM98	1.848319722	0.276	0.067	9.62E-06
MTRNR2L8	-6.56244884	0	0.336	9.75E-06
ST6GALNAC4	3.476148693	0.161	0.023	1.01E-05
DOCK8	1.489131991	0.494	0.208	1.03E-05
LINC01014	3.193387312	0.161	0.023	1.03E-05
COPE	1.773721858	0.448	0.183	1.09E-05
ADAMTS9-AS2	-7.098122728	0	0.335	1.10E-05
AC016687.3	-7.134363027	0	0.335	1.10E-05
NT5C	1.806165471	0.299	0.08	1.15E-05
CYC1	1.797066786	0.333	0.098	1.21E-05
SPAG1	-3.441716323	0.08	0.427	1.26E-05
NTHL1	3.01469832	0.161	0.023	1.29E-05
LINC02615	-3.963821412	0.023	0.368	1.35E-05
MAD1L1	-3.062757983	0.092	0.436	1.35E-05
SERPINA1	-1.321016961	0.632	0.777	1.37E-05
CEP126	-1.685092478	0.287	0.632	1.39E-05
MMD2	-6.730722611	0	0.332	1.40E-05
EIF1	0.798860086	0.874	0.691	1.41E-05
CHD4	-2.180631257	0.184	0.535	1.43E-05
RPL36A	0.879062265	0.851	0.638	1.45E-05
BTBD9	-1.535009602	0.506	0.738	1.46E-05
STAT3	-1.447915718	0.46	0.72	1.48E-05
SPAG9	-1.58160181	0.448	0.708	1.51E-05
MYH14	1.654652356	0.494	0.217	1.54E-05
CPEB1	-4.40178991	0.011	0.352	1.56E-05
RPP21	1.813666005	0.356	0.114	1.60E-05
PHACTR1	-3.397183912	0.103	0.441	1.60E-05
RBPJ	-1.920488057	0.31	0.606	1.66E-05
SLC38A11	1.837871739	0.609	0.367	1.68E-05
KLHL5	-2.568250617	0.092	0.458	1.69E-05
BCL11B	5.175138228	0.08	0.003	1.73E-05
TTC7B	-3.53979694	0.069	0.409	1.75E-05
GNA12	-2.532486396	0.103	0.452	1.81E-05
AP2S1	1.688607233	0.391	0.136	1.84E-05
HDDC2	2.328461414	0.241	0.056	1.84E-05
CTSZ	2.034961284	0.253	0.059	1.86E-05
PAQR8	3.859641305	0.08	0.003	1.89E-05
NOP53	1.328498146	0.586	0.298	1.92E-05
GPR158	-6.496427203	0	0.327	2.02E-05
NAPRT	3.055413059	0.172	0.027	2.02E-05
BPTF	-1.364850772	0.483	0.733	2.04E-05
CLIC1	1.22815525	0.644	0.347	2.09E-05
ABCC1	2.165293621	0.333	0.105	2.18E-05
ST6GALNAC5	-1.59138083	0.23	0.608	2.23E-05
CROT	2.234944611	0.322	0.097	2.24E-05
PRKRIP1	-2.669970974	0.149	0.482	2.27E-05
IGSF23	3.569908187	0.103	0.008	2.31E-05
GAL3ST1	3.21395533	0.103	0.008	2.34E-05
ZSWIM6	-1.168137237	0.782	0.862	2.34E-05
TMEM35B	2.117378292	0.207	0.039	2.35E-05
KCTD12	-0.816885329	0.402	0.762	2.43E-05
LINC01765	6.177655804	0.057	0	2.45E-05
AL354771.1	7.130670397	0.057	0	2.45E-05
AC106876.1	6.494761689	0.057	0	2.45E-05
CIDEC	6.571841942	0.057	0	2.45E-05
SST	15.59067219	0.057	0	2.45E-05
UGT2A3	6.145791116	0.057	0	2.45E-05
FAM153B	6.158187249	0.057	0	2.45E-05
VNN1	6.391364195	0.057	0	2.45E-05
HOXA7	7.20515381	0.057	0	2.45E-05
SLC13A1	6.561768744	0.057	0	2.45E-05
DEFB1	6.538288	0.057	0	2.45E-05
SLC28A3	5.902958512	0.057	0	2.45E-05
AL157895.1	6.898531712	0.057	0	2.45E-05
ADRA2A	6.517460723	0.057	0	2.45E-05
PRR5L	6.012195483	0.057	0	2.45E-05
FAM181B	5.8857817	0.057	0	2.45E-05
IL18	6.191219961	0.057	0	2.45E-05
PDZD3	6.745689666	0.057	0	2.45E-05
JHY	7.042685331	0.057	0	2.45E-05
KRT7	6.9392146	0.057	0	2.45E-05
LINGO1	5.800657864	0.057	0	2.45E-05
CDRT4	6.265564737	0.057	0	2.45E-05
LGALS9C	5.569789845	0.057	0	2.45E-05
HOXB6	6.234791172	0.057	0	2.45E-05
HOXB8	6.978142946	0.057	0	2.45E-05
AC021683.5	5.852245973	0.057	0	2.45E-05
GALR1	7.098065043	0.057	0	2.45E-05
GATA5	6.788480518	0.057	0	2.45E-05
DDX3Y	6.589123317	0.057	0	2.45E-05
EIF1AY	5.538163858	0.057	0	2.45E-05
RAB25	2.124119425	0.287	0.079	2.45E-05
PCM1	-1.887684757	0.253	0.58	2.47E-05
DPYSL3	-4.75870511	0.011	0.344	2.52E-05
RPL37	0.837111476	0.908	0.776	2.57E-05
FXYD2	-5.086948821	0.011	0.341	2.62E-05
DBI	0.949269457	0.586	0.28	2.63E-05
LRIG1	-2.807862185	0.092	0.444	2.66E-05
CEP83	-3.21609146	0.092	0.432	2.69E-05
KMT2C	-1.160548458	0.667	0.794	2.73E-05
RIN3	4.014278269	0.126	0.014	2.83E-05
PHC2	-2.579379224	0.195	0.518	2.84E-05
MET	4.030714791	0.115	0.011	2.86E-05
INA	-4.631384644	0.011	0.341	2.88E-05
SHISA6	-6.89312061	0	0.323	2.89E-05
SMIM31	6.514118587	0.069	0.002	2.99E-05
AL355612.1	6.648933864	0.069	0.002	3.05E-05
HOXA3	6.057332492	0.069	0.002	3.05E-05
SPOCK1	-4.448397469	0.023	0.355	3.06E-05
CHRNA7	5.511877824	0.069	0.002	3.11E-05
MT-ND2	0.981483516	1	0.948	3.15E-05
TINAG	5.046443412	0.069	0.002	3.18E-05
ECPAS	-2.95740654	0.092	0.432	3.24E-05
CREB3L3	5.031820158	0.069	0.002	3.24E-05
NMNAT2	-6.557884694	0	0.321	3.25E-05
MICU3	-6.49823105	0	0.321	3.25E-05
11-Mar	-6.790469086	0	0.321	3.25E-05
CDC42BPB	-2.18762972	0.172	0.526	3.26E-05
AC124248.1	3.993917977	0.069	0.002	3.37E-05
GPX3	-3.039852709	0.069	0.412	3.50E-05
SPTAN1	-2.412058801	0.161	0.497	3.53E-05
SNAP91	-6.715711704	0	0.32	3.66E-05
EEF2	1.354349798	0.667	0.432	3.74E-05
SERF2	0.805955555	0.897	0.788	3.84E-05
MYO1D	0.96238781	0.816	0.567	3.84E-05
IL4R	2.100543089	0.241	0.056	3.92E-05
SPIN1	-2.749555137	0.126	0.462	3.93E-05
NEGR1	-1.331728481	0.241	0.606	3.95E-05
NCOR2	-2.582504835	0.115	0.456	3.96E-05
TTC6	-2.151873116	0.207	0.545	3.99E-05
TCF25	-1.421876437	0.379	0.658	4.08E-05
PJA2	-2.29369444	0.172	0.512	4.20E-05
UBL5	0.980549919	0.77	0.483	4.29E-05
LINC02388	-5.253345303	0.011	0.335	4.30E-05
STMN2	-3.78911436	0.034	0.367	4.65E-05
RGS7	-1.181901235	0.655	0.809	4.73E-05
SCAND1	1.024396102	0.69	0.4	4.74E-05
CHMP1B	2.11645298	0.322	0.1	4.83E-05
AKAP13	-1.080178756	0.621	0.811	5.04E-05
RHOB	1.638194627	0.529	0.259	5.08E-05
FBXO34	-1.670601888	0.368	0.648	5.46E-05
TMEM59	1.215886065	0.69	0.461	5.58E-05
PEX5L	-3.576290905	0.046	0.377	5.64E-05
EBF4	-6.523884456	0	0.314	5.87E-05
SEPTIN7	-2.159927502	0.218	0.536	5.93E-05
FOXK1	-2.725518414	0.138	0.459	5.99E-05
CORO1C	-2.229076556	0.115	0.461	6.08E-05
ZC3H14	-2.257070486	0.161	0.497	6.22E-05
DCUN1D4	-4.168993446	0.023	0.347	6.41E-05
DUSP23	2.350374619	0.172	0.029	6.42E-05
TCF12	-1.0999547	0.575	0.779	6.52E-05
INPP4B	1.498666273	0.609	0.348	6.54E-05
GIPR	-1.683451475	0.241	0.589	6.71E-05
CYP4F3	1.930276102	0.322	0.103	6.71E-05
MRPL57	1.459594394	0.506	0.229	6.83E-05
B3GALT5	2.014666278	0.31	0.094	6.97E-05
ANKRD17	-1.41531699	0.552	0.715	6.97E-05
MLIP	4.711881144	0.092	0.006	7.05E-05
KDM2A	-1.567588782	0.345	0.645	7.26E-05
FLNB	-1.950032571	0.264	0.57	7.30E-05
LAMTOR2	1.662578596	0.368	0.13	7.38E-05
EPB41L2	2.336163718	0.299	0.088	7.42E-05
ANK3	1.160460547	0.782	0.476	7.52E-05
ENTPD8	4.019570484	0.092	0.006	7.60E-05
PSMB10	2.219916635	0.264	0.07	7.61E-05
PLCXD3	2.124350062	0.46	0.205	7.85E-05
C1QTNF1	3.984069941	0.092	0.006	7.89E-05
WIPI1	2.482595872	0.092	0.006	7.95E-05
RNASE1	3.152658594	0.092	0.006	8.31E-05
CYP4F12	3.877447266	0.092	0.006	8.31E-05
TMEM179B	1.636106248	0.276	0.076	8.49E-05
MRPL41	1.536677336	0.483	0.223	8.77E-05
PGM5	3.295312937	0.092	0.006	8.82E-05
TNFSF10	2.265419347	0.149	0.021	8.83E-05
RPL3	0.827757457	0.897	0.847	8.98E-05
FOXN3	-0.911406566	0.736	0.847	9.00E-05
KCTD5	2.780990461	0.195	0.039	9.01E-05
EIF5	-1.664590657	0.31	0.612	9.07E-05
TIMM13	1.431655272	0.506	0.236	9.13E-05
LINC00378	-7.010805377	0	0.308	9.38E-05
XKR6	1.735340908	0.322	0.098	9.48E-05
TNRC6B	-1.065406253	0.678	0.795	9.52E-05
ABI2	-2.48331508	0.138	0.47	9.79E-05
EPHB2	2.328816911	0.23	0.055	9.88E-05
CIB1	1.918710865	0.31	0.095	9.91E-05
SSTR5-AS1	1.838300913	0.322	0.103	9.92E-05
MICOS13	1.26860612	0.552	0.267	0.000101025
CKMT1B	2.451830126	0.138	0.018	0.000101575
AZGP1	2.895874736	0.161	0.026	0.000101597
TICAM1	2.253076247	0.264	0.071	0.000104312
DNASE1	1.784926979	0.402	0.152	0.000106213
EIF3K	1.266017911	0.575	0.298	0.000106538
DAPK1	-2.8374979	0.08	0.412	0.000109947
BAZ1B	-2.196584161	0.195	0.517	0.000116815
KIRREL3	-4.474744511	0.023	0.338	0.00011706
SLC22A17	-6.219031755	0	0.305	0.000118241
FA2H	2.391174	0.218	0.048	0.000118895
NUTM2B-AS1	-2.155600806	0.161	0.498	0.000119878
AC105916.1	3.445753689	0.103	0.009	0.000127307
USP34	-1.449654487	0.402	0.685	0.000128627
NANS	2.387816662	0.207	0.044	0.000134803
ACSL5	1.826803559	0.31	0.097	0.000137833
TAF3	-2.554807401	0.149	0.468	0.000139551
TNFRSF14-AS1	3.199044364	0.115	0.012	0.00014219
MAN1A2	-1.936445671	0.287	0.586	0.00014434
OAT	1.473649473	0.414	0.171	0.00014599
ANK2	3.209377052	0.218	0.052	0.00014887
FAM193A	-2.071919636	0.126	0.464	0.000150541
METTL7A	3.10387733	0.115	0.012	0.000154678
OST4	1.312651647	0.632	0.383	0.000154968
CAPN13	1.955200083	0.253	0.065	0.000160531
ATP2B1	-1.529043999	0.402	0.677	0.000163487
PREPL	-2.828465655	0.103	0.421	0.000164278
CHMP2A	1.841385462	0.471	0.217	0.000166121
RIMBP2	-0.742087638	0.885	0.874	0.000173327
EVL	-1.778888565	0.241	0.565	0.000175573
SERPINB1	1.848495428	0.333	0.112	0.000176103
PTPRN2	-0.684740093	0.782	0.914	0.000176869
NUDT22	1.647026612	0.23	0.053	0.000177715
RNF150	-5.510459895	0.023	0.326	0.000178905
EIF3A	-1.863576125	0.264	0.564	0.00017929
ASGR1	-2.260227726	0.161	0.473	0.000181847
CLDN15	2.137968224	0.241	0.061	0.000182726
SYT13	-1.140934292	0.506	0.786	0.000186929
MPV17L	-4.549551306	0.023	0.329	0.000191901
ANKRD37	2.089187046	0.264	0.071	0.000193885
PTK7	-2.440416462	0.034	0.358	0.000198966
CASTOR3	-2.637863004	0.115	0.435	0.000202691
ECE1	-2.092721407	0.195	0.518	0.000202987
RNASEH2C	1.352594879	0.437	0.174	0.000204912
BRD4	-2.217248972	0.23	0.523	0.000206117
TRPC1	-4.736624858	0.011	0.315	0.000208691
CD151	1.213677502	0.448	0.182	0.000218526
DERA	1.55598895	0.333	0.109	0.000229214
AC009133.1	2.902982107	0.161	0.027	0.000230384
GCHFR	1.272666658	0.471	0.2	0.000237329
FAM189A1	4.854578791	0.08	0.005	0.000241849
SYN2	-3.393467754	0.057	0.371	0.000247737
LINC01515	4.865061197	0.08	0.005	0.000253608
ELMSAN1	-3.058244814	0.034	0.355	0.00026465
SRPK2	-1.794974919	0.356	0.606	0.000268089
PDE9A	1.747730276	0.506	0.245	0.000275252
NCOA1	-1.518980075	0.356	0.636	0.000276879
YY1	-1.939591771	0.207	0.53	0.00027803
AL513303.1	3.678571754	0.08	0.005	0.000278819
FGFR3	-3.041963529	0.069	0.383	0.000282023
PHF3	-2.162001216	0.207	0.505	0.000283506
TTBK2	-1.970361864	0.149	0.48	0.000289442
MCU	-1.508033414	0.379	0.65	0.000290759
ARPP19	-1.840327396	0.276	0.567	0.000293066
CD82	-2.360778782	0.184	0.486	0.000298114
RPSA	1.061053443	0.747	0.509	0.000307441
MARK3	-1.470729061	0.287	0.611	0.00030763
PLS1	1.613443864	0.379	0.139	0.00031274
CFAP70	-2.934984201	0.057	0.371	0.000314116
MT-CO3	0.746902498	1	0.979	0.000321299
06-Mar	-1.656898674	0.253	0.571	0.000323093
MIDN	-1.374191708	0.31	0.611	0.000327535
AC093607.1	-5.087848042	0.011	0.308	0.000332852
EXOC3L4	3.342035822	0.126	0.017	0.000335449
SIPA1	2.543052256	0.138	0.02	0.0003448
HECTD1	-1.860960635	0.218	0.541	0.000349952
H3F3A	0.990691317	0.839	0.68	0.000351991
AGR2	1.191352084	0.793	0.588	0.00036701
RICTOR	-1.622859843	0.31	0.603	0.000369068
JUNB	1.248476918	0.759	0.541	0.000373911
DGKB	-3.338357609	0.103	0.405	0.000381601
GTF3C6	1.659184807	0.31	0.097	0.000386296
GRIA3	-2.994869122	0.057	0.371	0.000410366
ADAM19	-6.304875171	0	0.288	0.000415004
SUPT3H	-2.164799186	0.138	0.467	0.000425288
TXNDC17	1.483019939	0.368	0.136	0.000449198
SIPA1L1	-1.193713612	0.552	0.744	0.000449828
RNF128	1.739488511	0.264	0.073	0.000451922
CSMD2	-4.17263841	0.023	0.32	0.000461384
DOCK5	1.44556109	0.368	0.132	0.000461807
DAB1	-1.840104552	0.333	0.592	0.000468554
FAM83E	1.727007543	0.287	0.085	0.0004717
CREB3L2	-3.130760882	0.057	0.367	0.00047666
GALNTL6	5.413554835	0.092	0.008	0.000479788
TRIM36	4.457490275	0.092	0.008	0.000479788
SUSD6	-2.14847769	0.184	0.492	0.000480652
REV3L	-1.446323757	0.425	0.668	0.000486691
SLC29A4	1.286556797	0.356	0.129	0.000489365
KRTCAP3	1.687591722	0.253	0.068	0.000490299
NABP1	3.647913316	0.115	0.014	0.000491306
ZNF703	3.825778216	0.115	0.014	0.000491306
STXBP1	-1.707842427	0.23	0.555	0.00049587
UBR5	-1.689956547	0.31	0.586	0.000504828
LINC02057	3.538710649	0.115	0.014	0.000508288
HPN	-6.327255004	0	0.285	0.000519518
RPL22	0.960750254	0.759	0.55	0.000534256
NFASC	-1.596487286	0.368	0.648	0.00053491
ANAPC11	1.315045043	0.529	0.262	0.000537783
B4GALT5	-2.583122653	0.115	0.423	0.000538307
GCNT1	1.55695673	0.46	0.208	0.000550412
MAN2A1	-1.952385543	0.264	0.559	0.000561392
MTUS2	3.494066176	0.092	0.008	0.000572721
NOL4L	-2.118704	0.172	0.485	0.00057405
SLC39A8	3.923108791	0.115	0.014	0.0005887
AGO2	-2.357209139	0.138	0.453	0.000589379
CASP7	2.206203514	0.218	0.053	0.000593345
C20orf194	-2.377604908	0.126	0.441	0.000595861
PAPSS2	-2.251054072	0.218	0.515	0.000604823
BOLA2B	2.420849926	0.195	0.044	0.000618799
ALDOC	2.527696489	0.195	0.044	0.000632627
WDFY3	-1.695268412	0.31	0.592	0.000636938
MICOS10	1.506138019	0.448	0.2	0.000638376
CRMP1	-3.959661345	0.023	0.318	0.000642807
PLEKHJ1	1.594751198	0.299	0.094	0.000643305
AC112196.1	3.144837633	0.103	0.011	0.000664584
MMP25-AS1	2.534398297	0.115	0.014	0.000666278
FAM177B	5.24631576	0.069	0.003	0.000676354
AC018521.5	1.99562296	0.218	0.053	0.000684892
TAOK1	-1.694327472	0.161	0.502	0.000686714
PRKG1-AS1	5.221231651	0.069	0.003	0.000688069
ZBTB4	-2.969225435	0.092	0.392	0.00069486
SMOX	3.125347333	0.103	0.011	0.000697845
NR1I2	4.926316929	0.069	0.003	0.000699981
BIRC3	3.963054765	0.103	0.011	0.000719446
CPO	4.657425869	0.069	0.003	0.000724408
PRDM5	4.493298294	0.069	0.003	0.000724408
ATP5ME	0.83431134	0.828	0.639	0.000732943
CRACR2B	4.293326183	0.069	0.003	0.000749663
TRIM34	4.178668017	0.069	0.003	0.000762609
FAM162A	1.431836499	0.379	0.141	0.000766694
AC245407.2	3.78410256	0.069	0.003	0.000775771
DLC1	-3.568413613	0.046	0.342	0.000783438
RAB27A	-1.60940061	0.276	0.57	0.000794679
PFKFB3	2.353611288	0.138	0.021	0.000804156
TRAF3	-2.249048586	0.161	0.464	0.000810131
PRMT2	-2.398156142	0.138	0.444	0.000813257
NDUFA8	1.91457251	0.23	0.059	0.000831077
TPGS1	2.066659726	0.172	0.033	0.000884012
H2AFJ	1.679532616	0.368	0.142	0.000886067
ATP13A3	-2.225304136	0.184	0.476	0.000938328
SEZ6L2	-1.847113894	0.253	0.545	0.000966108
HP1BP3	-1.860121284	0.287	0.555	0.000967753
ARPC5	1.034957015	0.517	0.262	0.000977808
PDGFA	-2.859059121	0.046	0.342	0.000982831
DENND2A	-4.868218579	0.023	0.305	0.000986908
GPX2	2.308225087	0.149	0.026	0.000992412
UBE2E2	-3.535525551	0.046	0.339	0.000994272
RNF34	1.464645302	0.437	0.192	0.001002065
ITGB1	-1.783119942	0.253	0.535	0.001004726
YBX1	1.228867421	0.575	0.33	0.001012873
NFATC2	-2.163827406	0.195	0.491	0.001017144
AC004540.1	-4.678137534	0.023	0.305	0.001025785
TASOR2	-2.038242574	0.184	0.494	0.001091084
CMIP	-1.345598054	0.517	0.702	0.001093267
PSME4	-1.975435672	0.218	0.509	0.001098581
SEL1L3	-2.499327013	0.172	0.455	0.001121959
HNRNPM	-1.603275865	0.299	0.589	0.001145628
DGAT1	2.626732788	0.195	0.045	0.001168907
MRPL18	1.830095801	0.241	0.065	0.001194308
MYO5C	-3.9412458	0.034	0.32	0.001211614
MAP2K1	-2.420378426	0.161	0.447	0.001246478
EDN2	6.580103222	0.046	0	0.001257774
CYP2J2	5.87706504	0.046	0	0.001257774
S100A1	7.604113149	0.046	0	0.001257774
ITLN1	6.081594609	0.046	0	0.001257774
SCTR	6.705910932	0.046	0	0.001257774
HAGLR	5.867429207	0.046	0	0.001257774
SATB2-AS1	5.016254754	0.046	0	0.001257774
CPS1	6.349063377	0.046	0	0.001257774
ST3GAL6	6.53681372	0.046	0	0.001257774
ADGRG7	5.659678246	0.046	0	0.001257774
AADAC	6.322068864	0.046	0	0.001257774
GABRB1	6.550064476	0.046	0	0.001257774
AC097487.1	7.991827016	0.046	0	0.001257774
FAM50B	5.931138997	0.046	0	0.001257774
AL009179.2	6.187618092	0.046	0	0.001257774
VWDE	6.243715235	0.046	0	0.001257774
PAX4	5.439801901	0.046	0	0.001257774
GATA4	6.229522755	0.046	0	0.001257774
EPPK1	6.732202037	0.046	0	0.001257774
AC069549.1	6.449101326	0.046	0	0.001257774
C10orf99	6.667358768	0.046	0	0.001257774
AC127526.1	6.276084766	0.046	0	0.001257774
SLC5A12	6.546135429	0.046	0	0.001257774
LGR5	7.192267634	0.046	0	0.001257774
SLC10A2	5.948768265	0.046	0	0.001257774
AC015914.1	6.273742186	0.046	0	0.001257774
CORO2B	6.026114757	0.046	0	0.001257774
LINC01976	6.705122155	0.046	0	0.001257774
PPY	6.622353538	0.046	0	0.001257774
METRNL	6.265800089	0.046	0	0.001257774
FERMT1	6.235479199	0.046	0	0.001257774
ZFY	5.917567928	0.046	0	0.001257774
PHYKPL	1.555142808	0.333	0.117	0.001265206
LONRF2	-4.286682376	0.034	0.317	0.001273041
LDHA	1.533202083	0.414	0.18	0.001278597
NDUFB11	1.153844133	0.609	0.368	0.001288973
NOP10	1.552078688	0.368	0.142	0.001304412
ZDHHC3	1.847564594	0.195	0.044	0.001310912
RALGPS2	-1.542761876	0.356	0.602	0.001317841
MMP15	2.097956886	0.149	0.026	0.001317915
GBF1	-1.480827314	0.368	0.626	0.001354483
SULF2	-4.585716067	0.023	0.303	0.001378176
C11orf86	5.385998043	0.057	0.002	0.001396389
AC087482.1	5.022049066	0.057	0.002	0.001396389
MEP1B	4.778730993	0.057	0.002	0.001396389
GOLM1	1.742360691	0.333	0.124	0.001400503
ZBTB46	-6.236785368	0	0.271	0.001408087
AC074011.1	5.465566902	0.057	0.002	0.001423717
STX19	5.43101139	0.057	0.002	0.001423717
FAM153A	5.654593809	0.057	0.002	0.001423717
C6orf132	5.444849065	0.057	0.002	0.001423717
EPDR1	5.808111056	0.057	0.002	0.001423717
MTAP	5.045707789	0.057	0.002	0.001423717
AL391832.2	4.780254768	0.057	0.002	0.001479937
TTC36	5.654967602	0.057	0.002	0.001479937
TMEM219	1.241064729	0.529	0.265	0.001492156
PTMA	-0.637728677	0.885	0.906	0.001494311
NR0B2	4.894627714	0.057	0.002	0.001508848
ALPI	4.440503918	0.057	0.002	0.001508848
CCNJL	4.434714207	0.057	0.002	0.001508848
AQP4-AS1	5.561502803	0.057	0.002	0.001508848
ACHE	3.761432899	0.057	0.002	0.001538307
RCOR1	-1.784584945	0.149	0.47	0.001661406
CSMD3	-5.041471945	0.011	0.286	0.001666452
CD58	2.904059911	0.126	0.018	0.001686576
TAFA5	-4.115330496	0.034	0.314	0.001707757
DANT2	-1.699551792	0.23	0.536	0.001713807
ACY1	3.013576827	0.138	0.023	0.00171386
PTPRZ1	-6.593477081	0	0.268	0.001752094
RAB20	2.856005988	0.115	0.015	0.00176922
SLC9C1	3.617801968	0.115	0.015	0.001778663
CRIM1	-1.178241035	0.402	0.705	0.001781094
DST	-2.074727134	0.253	0.526	0.001849752
PELI2	-1.782150695	0.322	0.582	0.001888594
IFI16	2.828575349	0.115	0.015	0.001895804
PRKCA	-1.345179257	0.483	0.698	0.001908506
GEM	-1.604494433	0.207	0.517	0.001909885
ABLIM3	-6.233933862	0	0.267	0.001953645
PTPRJ	-1.508060677	0.379	0.638	0.001976717
SCARB2	-1.251166492	0.299	0.594	0.001982715
C15orf41	-3.244034685	0.046	0.335	0.002010034
TMEM191B	4.481434803	0.08	0.006	0.00202778
HSPB1	-1.368644936	0.287	0.594	0.002031238
PDXDC1	-1.394977322	0.437	0.648	0.002070268
BBS9	-2.056233849	0.184	0.476	0.002070582
YAF2	-1.915792186	0.207	0.503	0.002075938
TMC5	-1.509314708	0.506	0.692	0.002124177
WDR49	4.042457523	0.08	0.006	0.002146215
TOX	0.671856575	0.897	0.711	0.002191653
DHX15	-2.776248704	0.08	0.371	0.002202209
KMT2E	-1.310789652	0.46	0.673	0.002209262
PURA	-1.73470613	0.253	0.542	0.002214452
BEX2	-1.661838429	0.322	0.555	0.002238964
AUTS2	-4.739040808	0.023	0.294	0.002269954
SLC31A2	3.476466005	0.08	0.006	0.00227134
ODF3B	3.175299711	0.08	0.006	0.00227134
PCSK1	-1.223308186	0.425	0.685	0.002275483
FAM234B	2.024037526	0.138	0.023	0.002494909
TWF2	2.477843034	0.138	0.023	0.002540746
MGLL	-1.281495448	0.529	0.712	0.002573345
SLC16A3	2.220852286	0.172	0.036	0.002584168
ATP5MG	1.060018742	0.701	0.514	0.002612097
TRPC5	-4.233521145	0.011	0.283	0.002626615
RFX6	1.499878743	0.483	0.239	0.00268278
SEC24B	-2.105584869	0.207	0.482	0.00269627
NFATC3	-1.956426989	0.23	0.518	0.002704045
U91319.1	-6.503067411	0	0.262	0.002704062
MIR646HG	-6.313482288	0	0.262	0.002704063
NPSR1-AS1	-6.594038187	0	0.262	0.002704064
OTUD4	-3.574932386	0.046	0.326	0.002713149
ZFAND3	-0.950893659	0.713	0.791	0.002720315
ACIN1	-2.217294932	0.149	0.445	0.002738706
RHEB	-1.609890904	0.287	0.568	0.002787586
TNFRSF14	1.844273302	0.264	0.083	0.002810349
SMIM1	-4.169372242	0.023	0.294	0.002819518
MIR137HG	-3.449290676	0.023	0.298	0.002832482
CEBPD	1.75754483	0.138	0.023	0.002911503
FAM184A	-2.018631378	0.172	0.465	0.003072886
ACCS	3.450809704	0.092	0.009	0.003180989
GPD1	2.736023888	0.103	0.012	0.003223913
PNP	2.778143916	0.092	0.009	0.003301861
POLE4	2.657687563	0.103	0.012	0.003335077
APBA1	-6.209748767	0	0.259	0.003353934
SLC2A5	2.02011824	0.103	0.012	0.003411238
CIAO2B	0.930685027	0.494	0.224	0.00350043
AC005920.1	3.073195288	0.126	0.02	0.003524433
GABPB1-AS1	-2.245884817	0.126	0.424	0.003635304
PTPMT1	2.976923507	0.126	0.02	0.003661343
PRPF6	-2.08435316	0.138	0.436	0.003712419
RPS20	0.732679118	0.805	0.624	0.003736653
TMEM256	1.238937831	0.356	0.136	0.003750378
TRAF4	1.889103246	0.241	0.07	0.003821413
ASIC2	-4.642347797	0.023	0.289	0.003834777
RBM47	-1.146702015	0.644	0.747	0.003929417
MRPL11	1.667181386	0.195	0.045	0.003969821
HTRA1	-6.09100498	0	0.256	0.00415561
CTSD	1.432673062	0.494	0.252	0.004168883
TBC1D2B	-3.824631172	0.023	0.291	0.0042193
HSBP1L1	3.120379282	0.138	0.024	0.004354384
AC079336.4	2.908557522	0.138	0.024	0.004549887
RPRML	1.981605648	0.253	0.077	0.004562243
BCL6	-3.974568394	0.034	0.3	0.004574508
AC097515.1	-6.028671672	0	0.255	0.004623865
VKORC1L1	-3.578662677	0.034	0.305	0.004640493
COX14	1.187697078	0.483	0.235	0.004773383
ADI1	1.958560083	0.241	0.07	0.004798699
DYRK1A	-1.534852918	0.345	0.6	0.00487359
MAP2	-2.380470303	0.115	0.408	0.004926348
KCNK3	-2.034671952	0.161	0.448	0.004944106
KPNA1	-2.170582618	0.161	0.439	0.005028995
RPS27L	0.765574897	0.747	0.477	0.0050993
ATOX1	1.102884898	0.621	0.364	0.005148631
CD68	3.333370634	0.115	0.017	0.00518894
SFMBT1	-1.551604683	0.115	0.415	0.005213322
SAT2	1.105628453	0.483	0.236	0.005217419
PCBD1	1.407677035	0.448	0.212	0.005330022
STARD10	1.116510248	0.563	0.336	0.005427725
NDUFC2	1.146950142	0.517	0.27	0.005467271
ELL2	0.965742423	0.782	0.565	0.005499275
COX17	1.206515158	0.667	0.415	0.005545624
APLP1	-2.606204578	0.069	0.35	0.005548262
GNB5	-2.352874116	0.103	0.398	0.005628155
RDX	-2.635664971	0.046	0.323	0.005636369
POLR2J3	-1.52806114	0.287	0.574	0.005648589
HS3ST4	-6.408954527	0	0.252	0.005720129
ESRP1	1.7214189	0.218	0.058	0.005726364
COMMD6	1.290279338	0.494	0.255	0.005826291
SF3B6	1.355151882	0.425	0.195	0.005845383
GMDS-DT	0.913276515	0.724	0.436	0.005954489
DOCK9	-2.04325178	0.184	0.473	0.006003941
SLC6A6	-2.011119194	0.184	0.47	0.006015919
PSMD1	-1.796432729	0.264	0.526	0.006160172
ABCB10	2.04360629	0.253	0.08	0.006293469
TKFC	2.939358882	0.115	0.017	0.006531768
NAF1	-2.661244924	0.138	0.405	0.006674534
PRELID1	1.088998342	0.425	0.185	0.006689203
DACH1	1.09828417	0.862	0.736	0.006750434
AK3	1.216074493	0.402	0.179	0.00684641
RPL39	0.614179322	0.897	0.829	0.006855953
IQSEC2	-2.647395329	0.069	0.355	0.006918935
ZNF721	-1.479302523	0.207	0.512	0.00692383
SMC1A	-4.123854921	0.011	0.27	0.006938416
TOB1	1.417347149	0.379	0.153	0.006951217
RPS11	0.67037308	0.885	0.768	0.006957768
RAP1B	1.489546183	0.54	0.303	0.007111606
MIA2	-1.323538367	0.425	0.635	0.007167261
BDP1	-2.029363569	0.195	0.471	0.007250506
CD302	-4.48307946	0.023	0.28	0.007259619
PACRG	-2.350968323	0.069	0.35	0.007267223
SCRN1	-3.754902446	0.034	0.295	0.007375036
PACS1	-2.037063457	0.115	0.412	0.007462872
CHD1	-1.990523435	0.149	0.436	0.007514056
ARID1B	-1.233640528	0.529	0.692	0.007591074
FTX	-0.690279801	0.851	0.882	0.007608608
DYNC1H1	-1.527787176	0.31	0.577	0.007610704
LSM7	1.152413322	0.414	0.179	0.007715471
HTT	-2.613131465	0.126	0.392	0.007744082
EGR4	-6.104985855	0	0.247	0.007855333
CCND1	4.35239449	0.069	0.005	0.007871563
SREK1	-2.423662886	0.161	0.427	0.007969686
ARID4B	-1.364423789	0.529	0.668	0.00797129
FRK	1.726764226	0.276	0.091	0.00798003
BBS12	4.643766451	0.069	0.005	0.007990579
MYH10	-3.870680519	0.023	0.282	0.008029501
AL024508.2	4.020740268	0.069	0.005	0.008233851
KIAA2026	-1.53289789	0.322	0.577	0.008427466
MACF1	-1.36613571	0.494	0.673	0.00844634
NINL	-2.76417121	0.092	0.367	0.008477839
OSBPL1A	4.172829339	0.069	0.005	0.008484272
CLTB	1.326888467	0.46	0.217	0.008563844
SLC26A7	3.251834561	0.069	0.005	0.008612226
MTREX	-2.222686495	0.115	0.392	0.008638058
AL109613.1	3.294991673	0.069	0.005	0.008742043
AC022217.3	1.303325937	0.322	0.117	0.008760516
INTS6	-1.670285299	0.264	0.544	0.008917129
DUSP10	2.730889318	0.161	0.035	0.00892222
AC004231.1	3.343689203	0.069	0.005	0.009142939
ANXA7	-1.432061845	0.299	0.597	0.009217697
TCEAL3	-2.304493347	0.115	0.394	0.009526793
WDR74	2.030646412	0.241	0.074	0.009553673
ANXA13	2.556726516	0.126	0.021	0.009639857
CLIP4	-6.043728298	0	0.244	0.009692759
PTPN3	-2.082996493	0.195	0.47	0.009848347
ARHGAP5	-1.220496632	0.437	0.639	0.0099963
ATRX	-1.46072808	0.402	0.621	0.010069017
OGA	-1.82377278	0.218	0.491	0.010101774
MT-ATP6	0.54103077	0.989	0.965	0.010128396
HLA-B	1.068789789	0.793	0.611	0.010129615
WEE1	-2.098327052	0.126	0.409	0.010134612
SPEN	-2.108284805	0.138	0.423	0.010183808
ARL15	-0.792723264	0.828	0.83	0.010454499
ICA1L	-2.265610474	0.149	0.418	0.010510699
WASHC3	1.833911409	0.195	0.048	0.010635062
CASC4	-1.952720114	0.161	0.453	0.010663184
SGSM1	-1.740010557	0.241	0.52	0.010736593
MAST1	-6.015961661	0	0.242	0.010762747
UHRF1BP1L	-2.679556132	0.069	0.336	0.010813685
AL049779.4	1.952689283	0.241	0.074	0.011162721
ACE	2.024500173	0.276	0.098	0.011166686
TMEM258	1.178279621	0.54	0.306	0.011281458
GSE1	-1.297943011	0.333	0.62	0.011422494
HLA-DRB5	2.486770016	0.103	0.014	0.011607194
EGR3	-2.462434926	0.092	0.368	0.011799877
KIAA0408	-5.879620237	0	0.241	0.011947816
ZNF626	-5.701249279	0	0.241	0.01194782
TCEAL5	-5.954113196	0	0.241	0.01194782
UQCRH	1.227741599	0.54	0.321	0.012223631
TRAPPC5	1.140320131	0.506	0.27	0.012301342
LMCD1-AS1	-3.308291925	0.057	0.32	0.012355434
STRN3	-1.531218099	0.356	0.589	0.012377595
STAG1	-1.143986594	0.46	0.691	0.012440984
CDKN1C	4.216356358	0.08	0.008	0.012534492
HERC4	-1.984677765	0.253	0.502	0.012605904
SLC6A7	3.706248271	0.092	0.011	0.0126344
MED11	2.303569306	0.161	0.035	0.012863194
RAP1A	-1.471782482	0.31	0.556	0.012871077
ADAM12	-5.495345084	0.011	0.255	0.013177274
ATL1	-6.046504137	0	0.239	0.013260037
PCDH20	-4.861374287	0.011	0.256	0.013265291
TMEM45B	2.008441777	0.287	0.105	0.01329863
LARP1	-1.570934178	0.253	0.527	0.013319242
SLC35F2	3.435499651	0.092	0.011	0.013380517
NCL	-1.596643431	0.31	0.561	0.013435292
NRARP	2.68641085	0.092	0.011	0.013848413
GATAD2B	-1.517501446	0.322	0.565	0.013863208
GPAA1	1.71009236	0.23	0.068	0.013919926
MRPL27	1.644250146	0.322	0.123	0.014090926
PMP22	3.405329273	0.08	0.008	0.014244929
SFT2D2	-2.628082927	0.092	0.359	0.014416831
AC007255.1	3.169810676	0.08	0.008	0.014613063
SRGAP1	1.968265016	0.23	0.068	0.014734105
TXK	2.739061982	0.08	0.008	0.014800556
EPCAM	0.690804375	0.805	0.638	0.014906127
AMIGO2	2.049510384	0.138	0.026	0.015185845
PNN	-1.840056838	0.23	0.495	0.015571725
KIAA0232	-1.316024002	0.299	0.57	0.015576475
KIF16B	1.428484483	0.46	0.227	0.015625553
XPR1	-1.629901717	0.299	0.55	0.01564812
HNRNPD	-1.390320438	0.31	0.582	0.015724769
PAIP2	-1.830630258	0.207	0.48	0.015889734
SCNN1A	3.081901107	0.115	0.018	0.015963234
NDRG4	-5.8620899	0	0.236	0.016320322
ATCAY	-6.008802245	0	0.236	0.016320328
TDRD9	-5.777950263	0	0.236	0.016320334
AC104035.1	-6.274219083	0	0.236	0.016320334
STMN1	-1.972157234	0.172	0.45	0.016539783
DPH6	-1.953675161	0.23	0.48	0.016564429
CCDC91	1.003006047	0.667	0.43	0.016597495
LDLRAD4	0.902934713	0.759	0.462	0.016730475
SLC18A2	-2.669399207	0.092	0.359	0.016767825
NAAA	1.436026486	0.241	0.074	0.016822061
PIP5K1B	0.886555113	0.667	0.38	0.016904618
AL034417.2	1.718342354	0.195	0.052	0.017182582
MISP	1.45089912	0.46	0.244	0.017347734
DCTPP1	2.047497469	0.149	0.03	0.017482884
AC092691.1	-4.630049643	0.011	0.255	0.017503178
AC016831.7	-2.951554629	0.069	0.327	0.017857266
GSTM4	2.670238206	0.115	0.018	0.017876488
AURKAIP1	1.173218677	0.506	0.267	0.017949621
ZFR	-1.800795702	0.253	0.508	0.018168788
SATB1	1.549044531	0.149	0.03	0.01817319
ETHE1	2.176545051	0.218	0.065	0.018302816
STXBP2	1.52351471	0.287	0.102	0.018438787
WWP1	1.747776276	0.31	0.118	0.018465831
SLC44A4	1.311206846	0.333	0.127	0.018544712
GSDMB	2.172910178	0.161	0.036	0.018595389
AC024610.2	2.260275384	0.172	0.041	0.018637819
BTRC	-2.106108806	0.161	0.43	0.018705432
KPNB1	-1.706660152	0.23	0.502	0.018982714
SCLT1	-2.339664262	0.207	0.455	0.019003673
CUL1	-2.060145491	0.161	0.427	0.019317474
SCN8A	-3.11248822	0.057	0.314	0.019336175
LINC01578	-1.641091959	0.287	0.552	0.019600722
SYT11	-3.622668758	0.034	0.283	0.019966465
CHRM3	3.052070282	0.218	0.067	0.019983013
AC097376.3	-1.694754472	0.253	0.52	0.020086132
MRPS25	1.23032478	0.195	0.05	0.02011164
COP1	-1.560479462	0.207	0.498	0.020151286
UQCR10	0.803178661	0.655	0.398	0.020252981
BICDL1	-2.40217597	0.103	0.37	0.020279629
EEF1D	1.134198266	0.517	0.302	0.020518693
TUFM	1.20522511	0.333	0.13	0.020625954
MZT2A	1.71890741	0.333	0.136	0.02067003
GAREM1	1.718955678	0.218	0.065	0.021372275
XIST	-0.855773557	0.402	0.708	0.021427069
HCN1	-3.057337137	0.08	0.335	0.021566978
PIAS1	-1.552393773	0.379	0.588	0.021606107
SLC3A1	1.889277854	0.115	0.018	0.022179776
BAK1	1.719362912	0.149	0.03	0.02220813
SLC8A2	-5.932585153	0	0.232	0.022242981
MPP7	-2.224417364	0.092	0.364	0.022298164
VAV2	-1.921187438	0.172	0.453	0.022706711
CHCHD5	1.700708323	0.287	0.103	0.023711821
NF1	-1.090641927	0.552	0.698	0.023723561
ZC3H12A	2.513802587	0.172	0.042	0.023844011
SELENOW	0.984631386	0.678	0.453	0.024037448
DCAF5	-2.063794231	0.149	0.421	0.024111363
FER	-1.885550607	0.195	0.474	0.024266226
RPS8	0.642536162	0.897	0.792	0.024300964
PHF20	-2.012799387	0.161	0.421	0.024525042
DDX46	-1.819217473	0.241	0.491	0.024532796
PRKAR1B	-2.753684841	0.08	0.338	0.02501138
TGFA	5.728089106	0.057	0.003	0.025167585
SLC16A12	5.043143323	0.057	0.003	0.025167585
RNF217-AS1	4.789295395	0.057	0.003	0.025581559
TRHDE	5.127146131	0.057	0.003	0.025581559
TMEM160	1.129129444	0.379	0.159	0.025845086
CD63	0.912411803	0.759	0.567	0.025848309
KIF21A	-2.015420706	0.218	0.471	0.02638968
FMO4	4.293754573	0.057	0.003	0.02642928
KCNQ1	4.964392359	0.057	0.003	0.02642928
NOL12	2.513927091	0.126	0.023	0.026496857
CNOT4	-1.885408064	0.23	0.48	0.026770418
TRIM31-AS1	4.581540725	0.057	0.003	0.026863226
AC012405.1	4.554362592	0.057	0.003	0.026863226
OSGIN1	4.079218623	0.057	0.003	0.026863226
CLIP2	-1.450813028	0.31	0.556	0.026959313
CATSPERG	-3.935717688	0.023	0.264	0.027049466
SEZ6L	-6.439023477	0	0.229	0.027308563
SFRP1	-5.757374346	0	0.229	0.027308593
HPGD	2.287254073	0.138	0.027	0.027602303
TREH	4.347369476	0.057	0.003	0.027751803
SYT1	4.032514225	0.057	0.003	0.027751803
CPLANE1	-2.888771605	0.057	0.312	0.027812827
PLXNC1	-1.86928339	0.161	0.436	0.027893059
MRPL54	1.330261948	0.402	0.189	0.027992428
OAS1	3.819718014	0.057	0.003	0.028206643
APOC2	3.575122094	0.057	0.003	0.028206643
SIDT1	1.092715554	0.356	0.147	0.028608709
SORBS2	-1.172018003	0.276	0.559	0.028802912
RPS13	0.770950406	0.793	0.673	0.029277656
HTATIP2	1.517253586	0.276	0.097	0.029383779
SNORC	2.472855815	0.057	0.003	0.029614659
PPARGC1A	2.136564593	0.149	0.032	0.029621019
ADGRG2	-5.886535859	0	0.227	0.030247688
H1F0	1.513041176	0.345	0.144	0.030268646
PTPRS	-3.242396405	0.011	0.25	0.030816597
CDC73	-2.135475537	0.115	0.386	0.03119417
EPAS1	-2.179625896	0.092	0.358	0.031425114
RBM33	-1.937886318	0.207	0.464	0.031455523
TMEM51	-1.915503469	0.195	0.464	0.031535982
PERP	1.174698069	0.402	0.182	0.031932104
AOC1	1.41413715	0.356	0.152	0.033110003
CHCHD2	0.693777698	0.747	0.573	0.033204117
DDIT3	1.638676956	0.356	0.161	0.033404573
SLC6A17	-5.970214621	0	0.226	0.033494948
VSTM2A	-5.845989725	0	0.226	0.033494948
MOK	-5.306563789	0.011	0.241	0.033732508
KCNB1	-2.776876598	0.046	0.298	0.0340404
PSMB6	1.465835252	0.391	0.176	0.034287646
NHS	-2.237978451	0.103	0.365	0.034665452
BIRC6	-0.950841914	0.575	0.723	0.034744653
SGMS1	-1.837242692	0.195	0.462	0.034781729
DOCK4	2.182719908	0.207	0.061	0.03549514
RPS6KA2	2.600312848	0.103	0.015	0.036038476
ARAP2	1.758311368	0.195	0.053	0.03644331
IRF2BP2	-1.697983044	0.253	0.498	0.036731354
PLIN2	1.954412113	0.23	0.074	0.036879506
ARHGAP6	-5.927829196	0	0.224	0.037081782
SIRT1	-1.792431014	0.184	0.445	0.037129104
AL118516.1	1.664132463	0.207	0.059	0.037235558
TIMM8B	1.01353814	0.437	0.206	0.037387062
SMDT1	0.884424371	0.644	0.418	0.038105707
IFNGR2	1.07437239	0.356	0.147	0.038215872
GALNT5	2.308560589	0.172	0.044	0.038254594
SMARCA1	-2.637483431	0.126	0.368	0.038424283
ANXA11	1.265529393	0.391	0.177	0.038456591
LINC00271	-2.310161401	0.103	0.365	0.038462647
LINC01138	1.706283727	0.195	0.055	0.038534676
DNAJB6	-1.348861473	0.391	0.602	0.038938558
FAM126A	-2.679571649	0.092	0.342	0.039070401
SNAP23	1.926410995	0.184	0.048	0.039200166
SCG3	-1.72772826	0.241	0.492	0.039371444
ARHGAP35	-1.994330649	0.207	0.461	0.039406852
FOXO1	-1.635029793	0.241	0.5	0.039846112
OGT	-2.278448413	0.172	0.42	0.040513843
ACOT11	1.351518073	0.345	0.145	0.040717945
CREBBP	-1.235775125	0.333	0.589	0.041025716
RAD51B	-1.619206754	0.287	0.532	0.041213355
UBALD2	1.872031915	0.218	0.067	0.041276116
SRF	-2.844413078	0.08	0.329	0.041439298
TMC4	1.398446355	0.299	0.112	0.041614535
RGS7BP	-3.295479809	0.023	0.264	0.041626723
NDUFB2	0.848924442	0.678	0.453	0.041815183
RBM25	-1.34872676	0.345	0.585	0.042301603
MRPS12	1.872054773	0.184	0.047	0.042328755
MRPL55	1.248636941	0.356	0.148	0.042619793
MON2	-1.745776478	0.276	0.518	0.043563174
IP6K1	-2.082934866	0.126	0.388	0.044247687
FAM174C	1.192454208	0.264	0.089	0.044924599
PTS	1.247113654	0.333	0.135	0.044944697
MYLK	2.868954659	0.092	0.012	0.044973427
SOGA1	-3.449519224	0.034	0.273	0.045102613
ATP1B2	-5.68451295	0	0.221	0.045415886
MAPK3	1.316746784	0.402	0.186	0.046007246
DSG2	1.343138645	0.345	0.142	0.046175002
RABEP1	-1.632742411	0.31	0.539	0.047009117
MYO5B	1.517878386	0.287	0.108	0.047068745
KLF6	0.842009303	0.655	0.426	0.047319185
GGA2	-3.130734556	0.057	0.298	0.047802305
POLR2J	1.465884508	0.333	0.141	0.048767813
CACNA2D3	2.611024657	0.092	0.012	0.04895784
CUEDC1	-2.986360894	0.046	0.289	0.049007333
AHNAK	1.945672644	0.184	0.05	0.050087416
GHSR	-5.871335671	0	0.22	0.050242878
KCNK10	-5.882843429	0	0.22	0.050242878
RTN1	-0.832911058	0.46	0.698	0.050391056
EZR	1.103863463	0.736	0.526	0.050609113
