# Supplementary material for: Single-Cell Comparison of Small Intestinal Neuroendocrine Tumors and Enterochromaffin Cells from Two Patients
Source: Cancers (Basel). 2026 Jan 29;18(3):435. doi: 10.3390/cancers18030435 (PMC12897003; doi:10.3390/cancers18030435)
Supplement: Supplementary file 1 [file cancers-18-00435-s001.zip › TableS3_DiscoveryValidationOverlap.csv]

Gene	P.adj	Mean log2 Fold Change	Expressed in SI-NET portion of cells	Expressed in EC portion of cells	Mean SINET Expression	Mean EC Expression	Description	Biotype	Chromosome
MYT1L	2.85E-18	9.102309808	0.967	0	1.953630805	0	myelin transcription factor 1 like [Source:HGNC Symbol;Acc:HGNC:7623]	protein_coding	2
DACH2	2.49E-17	9.488621165	0.933	0	1.986395048	0	dachshund family transcription factor 2 [Source:HGNC Symbol;Acc:HGNC:16814]	protein_coding	X
GRIA2	2.49E-17	7.793273688	0.933	0	1.239327551	0	glutamate ionotropic receptor AMPA type subunit 2 [Source:HGNC Symbol;Acc:HGNC:4572]	protein_coding	4
CTNNA2	3.94E-17	7.235483135	0.967	0.026	3.053328574	0.039447386	catenin alpha 2 [Source:HGNC Symbol;Acc:HGNC:2510]	protein_coding	2
KCNIP1	5.11E-17	5.943428189	1	0.039	2.023145321	0.043448909	potassium voltage-gated channel interacting protein 1 [Source:HGNC Symbol;Acc:HGNC:15521]	protein_coding	5
NRXN1	6.00E-17	6.536915033	0.967	0.026	1.818754137	0.026687763	neurexin 1 [Source:HGNC Symbol;Acc:HGNC:8008]	protein_coding	2
UNC79	7.85E-17	6.841216666	0.967	0.039	1.789243782	0.026004564	unc-79 homolog, NALCN channel complex subunit [Source:HGNC Symbol;Acc:HGNC:19966]	protein_coding	14
GLRA3	2.10E-16	8.18816661	0.9	0	1.36745234	0	glycine receptor alpha 3 [Source:HGNC Symbol;Acc:HGNC:4328]	protein_coding	4
LINC02484	2.10E-16	9.030802291	0.9	0	1.746749779	0	long intergenic non-protein coding RNA 2484 [Source:HGNC Symbol;Acc:HGNC:53459]	lncRNA	4
SLC6A15	8.19E-16	6.761347296	0.9	0.013	1.049966435	0.006693787	solute carrier family 6 member 15 [Source:HGNC Symbol;Acc:HGNC:13621]	protein_coding	12
CTNND2	2.12E-15	6.424742244	0.933	0.053	2.22454245	0.056884025	catenin delta 2 [Source:HGNC Symbol;Acc:HGNC:2516]	protein_coding	5
SYT14	5.17E-15	5.076963533	0.9	0.013	1.050441163	0.021378407	synaptotagmin 14 [Source:HGNC Symbol;Acc:HGNC:23143]	protein_coding	1
CNTNAP5	5.61E-15	4.858545925	0.9	0.013	2.463364127	0.050202691	contactin associated protein family member 5 [Source:HGNC Symbol;Acc:HGNC:18748]	protein_coding	2
FMN2	7.99E-15	5.605326216	0.967	0.105	1.782956018	0.071851453	formin 2 [Source:HGNC Symbol;Acc:HGNC:14074]	protein_coding	1
MAPK10	1.11E-14	7.065391125	0.9	0.039	1.724549642	0.025117927	mitogen-activated protein kinase 10 [Source:HGNC Symbol;Acc:HGNC:6872]	protein_coding	4
ABLIM3	1.32E-14	6.696086612	0.833	0	0.717790753	0	actin binding LIM protein family member 3 [Source:HGNC Symbol;Acc:HGNC:29132]	protein_coding	5
MMP16	1.32E-14	7.537732204	0.833	0	1.075612184	0	matrix metallopeptidase 16 [Source:HGNC Symbol;Acc:HGNC:7162]	protein_coding	8
UBE2E2	1.32E-14	8.036176482	0.833	0	1.226838054	0	ubiquitin conjugating enzyme E2 E2 [Source:HGNC Symbol;Acc:HGNC:12478]	protein_coding	3
ZMAT4	1.32E-14	8.350377795	0.833	0	1.399295171	0	zinc finger matrin-type 4 [Source:HGNC Symbol;Acc:HGNC:25844]	protein_coding	8
UNC5D	3.08E-14	5.652808533	0.867	0.013	1.778855444	0.032804007	unc-5 netrin receptor D [Source:HGNC Symbol;Acc:HGNC:18634]	protein_coding	8
SOBP	3.26E-14	6.583142317	0.867	0.026	1.155005941	0.013449975	sine oculis binding protein homolog [Source:HGNC Symbol;Acc:HGNC:29256]	protein_coding	6
ARHGAP10	7.23E-14	5.392908617	0.933	0.092	1.784271428	0.076323071	Rho GTPase activating protein 10 [Source:HGNC Symbol;Acc:HGNC:26099]	protein_coding	4
DSCAM	7.23E-14	5.294775152	0.933	0.092	2.630979079	0.127192585	DS cell adhesion molecule [Source:HGNC Symbol;Acc:HGNC:3039]	protein_coding	21
GALNT10	1.62E-13	5.076630059	0.967	0.132	2.021037943	0.095571061	polypeptide N-acetylgalactosaminyltransferase 10 [Source:HGNC Symbol;Acc:HGNC:19873]	protein_coding	5
KLHL1	1.62E-13	4.281216425	0.867	0.026	1.842148928	0.051688829	kelch like family member 1 [Source:HGNC Symbol;Acc:HGNC:6352]	protein_coding	13
KIRREL3	1.84E-13	8.986556256	0.833	0.026	2.344063554	0.014740224	kirre like nephrin family adhesion molecule 3 [Source:HGNC Symbol;Acc:HGNC:23204]	protein_coding	11
AFF3	2.16E-13	8.010890406	0.833	0.026	1.683654751	0.010547777	ALF transcription elongation factor 3 [Source:HGNC Symbol;Acc:HGNC:6473]	protein_coding	2
TRPS1	2.69E-13	4.319428566	0.9	0.053	1.519590358	0.071410709	transcriptional repressor GATA binding 1 [Source:HGNC Symbol;Acc:HGNC:12340]	protein_coding	8
PRODH2	3.27E-13	4.999539648	0.867	0.039	0.866986094	0.026913905	proline dehydrogenase 2 [Source:HGNC Symbol;Acc:HGNC:17325]	protein_coding	19
FRMD4B	7.44E-13	4.192473737	1	0.224	2.364450887	0.208515715	FERM domain containing 4B [Source:HGNC Symbol;Acc:HGNC:24886]	protein_coding	3
PTPRN	1.17E-12	6.181429441	0.8	0.013	1.055832027	0.015175394	protein tyrosine phosphatase receptor type N [Source:HGNC Symbol;Acc:HGNC:9676]	protein_coding	2
SERPINF2	1.90E-12	5.873992943	0.833	0.039	1.03294314	0.022700334	serpin family F member 2 [Source:HGNC Symbol;Acc:HGNC:9075]	protein_coding	17
NEGR1	2.24E-12	4.012186638	0.967	0.118	2.023256928	0.16516293	neuronal growth regulator 1 [Source:HGNC Symbol;Acc:HGNC:17302]	protein_coding	1
ANKS1B	3.06E-12	7.215579058	0.767	0.013	1.024666786	0.003542217	ankyrin repeat and sterile alpha motif domain containing 1B [Source:HGNC Symbol;Acc:HGNC:24600]	protein_coding	12
FBXL7	5.02E-12	10.72634142	0.733	0	2.053542645	0	F-box and leucine rich repeat protein 7 [Source:HGNC Symbol;Acc:HGNC:13604]	protein_coding	5
HDAC9	5.27E-12	3.748790961	0.967	0.145	2.606009538	0.276719358	histone deacetylase 9 [Source:HGNC Symbol;Acc:HGNC:14065]	protein_coding	7
SNED1	6.13E-12	4.938790819	0.8	0.026	0.698067454	0.019331029	sushi, nidogen and EGF like domains 1 [Source:HGNC Symbol;Acc:HGNC:24696]	protein_coding	2
SNTG1	7.55E-12	4.938319927	0.967	0.276	3.003683075	0.305684261	syntrophin gamma 1 [Source:HGNC Symbol;Acc:HGNC:13740]	protein_coding	8
SDK2	9.04E-12	3.915048738	1	0.197	1.678315523	0.170567515	sidekick cell adhesion molecule 2 [Source:HGNC Symbol;Acc:HGNC:19308]	protein_coding	17
CELF2	1.11E-11	4.433242032	1	0.289	2.125606342	0.216885842	CUGBP Elav-like family member 2 [Source:HGNC Symbol;Acc:HGNC:2550]	protein_coding	10
XKR4	2.61E-11	7.079801392	0.733	0.013	1.047187167	0.00548413	XK related 4 [Source:HGNC Symbol;Acc:HGNC:29394]	protein_coding	8
GRIA3	2.99E-11	4.249648178	0.867	0.079	1.231922088	0.077865762	glutamate ionotropic receptor AMPA type subunit 3 [Source:HGNC Symbol;Acc:HGNC:4573]	protein_coding	X
NAV3	3.01E-11	5.595079215	0.833	0.079	1.71220291	0.074186768	neuron navigator 3 [Source:HGNC Symbol;Acc:HGNC:15998]	protein_coding	12
ADAMTS9-AS2	3.39E-11	7.685594833	0.7	0	0.949904016	0	ADAMTS9 antisense RNA 2 [Source:HGNC Symbol;Acc:HGNC:42435]	lncRNA	3
FGF13	3.39E-11	8.40470464	0.7	0	1.063133562	0	fibroblast growth factor 13 [Source:HGNC Symbol;Acc:HGNC:3670]	protein_coding	X
NMNAT2	3.39E-11	7.136597446	0.7	0	0.820406377	0	nicotinamide nucleotide adenylyltransferase 2 [Source:HGNC Symbol;Acc:HGNC:16789]	protein_coding	1
NPSR1-AS1	3.39E-11	8.329255537	0.7	0	1.143354976	0	NPSR1 antisense RNA 1 [Source:HGNC Symbol;Acc:HGNC:22128]	lncRNA	7
UBE2QL1	3.39E-11	6.560004382	0.7	0	0.630536841	0	ubiquitin conjugating enzyme E2 QL1 [Source:HGNC Symbol;Acc:HGNC:37269]	protein_coding	5
MARK1	3.76E-11	3.334272098	0.9	0.092	1.208412082	0.104525251	microtubule affinity regulating kinase 1 [Source:HGNC Symbol;Acc:HGNC:6896]	protein_coding	1
TRIM9	4.73E-11	4.205203395	0.867	0.092	0.946326962	0.062547488	tripartite motif containing 9 [Source:HGNC Symbol;Acc:HGNC:16288]	protein_coding	14
ST6GALNAC5	5.18E-11	3.743247193	0.8	0.039	1.588380248	0.066893695	ST6 N-acetylgalactosaminide alpha-2,6-sialyltransferase 5 [Source:HGNC Symbol;Acc:HGNC:19342]	protein_coding	1
DAB1	5.92E-11	4.142669523	1	0.355	2.879588366	0.358846368	DAB adaptor protein 1 [Source:HGNC Symbol;Acc:HGNC:2661]	protein_coding	1
AKT3	6.62E-11	4.420939469	0.9	0.158	1.994445903	0.177312877	AKT serine/threonine kinase 3 [Source:HGNC Symbol;Acc:HGNC:393]	protein_coding	1
MLPH	8.80E-11	3.809597118	0.867	0.092	0.734133839	0.055692028	melanophilin [Source:HGNC Symbol;Acc:HGNC:29643]	protein_coding	2
TUSC3	1.23E-10	4.949808066	0.767	0.039	0.713689258	0.02304366	tumor suppressor candidate 3 [Source:HGNC Symbol;Acc:HGNC:30242]	protein_coding	8
HS6ST3	1.48E-10	4.109641853	0.933	0.211	2.605234437	0.302509067	heparan sulfate 6-O-sulfotransferase 3 [Source:HGNC Symbol;Acc:HGNC:19134]	protein_coding	13
IQSEC1	1.61E-10	4.370327269	0.967	0.355	2.103245141	0.248831873	IQ motif and Sec7 domain ArfGEF 1 [Source:HGNC Symbol;Acc:HGNC:29112]	protein_coding	3
FAM169A	1.74E-10	5.119354327	0.733	0.026	0.606759947	0.013997059	family with sequence similarity 169 member A [Source:HGNC Symbol;Acc:HGNC:29138]	protein_coding	5
SGCD	2.02E-10	4.334426711	0.933	0.158	2.146017758	0.223059741	sarcoglycan delta [Source:HGNC Symbol;Acc:HGNC:10807]	protein_coding	5
ZEB1	2.07E-10	4.688512234	0.767	0.039	1.158739584	0.048315027	zinc finger E-box binding homeobox 1 [Source:HGNC Symbol;Acc:HGNC:11642]	protein_coding	10
CALD1	2.16E-10	3.198422742	0.967	0.237	1.785586129	0.239520394	caldesmon 1 [Source:HGNC Symbol;Acc:HGNC:1441]	protein_coding	7
NAV2	2.27E-10	3.913195752	0.933	0.171	1.65378292	0.166923084	neuron navigator 2 [Source:HGNC Symbol;Acc:HGNC:15997]	protein_coding	11
KCNH7	2.78E-10	4.842469621	0.767	0.039	1.409660317	0.056405796	potassium voltage-gated channel subfamily H member 7 [Source:HGNC Symbol;Acc:HGNC:18863]	protein_coding	2
CACNA1D	3.07E-10	3.229132434	1	0.408	2.361552813	0.467105534	calcium voltage-gated channel subunit alpha1 D [Source:HGNC Symbol;Acc:HGNC:1391]	protein_coding	3
SLC18A1	3.84E-10	3.363502033	1	0.382	2.765393835	0.518620348	solute carrier family 18 member A1 [Source:HGNC Symbol;Acc:HGNC:10934]	protein_coding	8
AKAP6	4.09E-10	3.706320455	1	0.539	2.576087004	0.570330687	A-kinase anchoring protein 6 [Source:HGNC Symbol;Acc:HGNC:376]	protein_coding	14
SMOC1	5.35E-10	2.695210908	0.767	0.039	0.876544577	0.058444378	SPARC related modular calcium binding 1 [Source:HGNC Symbol;Acc:HGNC:20318]	protein_coding	14
KIF5C	5.62E-10	3.790857391	0.833	0.092	0.963277027	0.076380089	kinesin family member 5C [Source:HGNC Symbol;Acc:HGNC:6325]	protein_coding	2
BAIAP2	5.76E-10	4.483979016	0.767	0.039	0.484277008	0.019157521	BAR/IMD domain containing adaptor protein 2 [Source:HGNC Symbol;Acc:HGNC:947]	protein_coding	17
KRT20	6.12E-10	-7.746779081	0.033	0.947	0.023333909	2.369461087	keratin 20 [Source:HGNC Symbol;Acc:HGNC:20412]	protein_coding	17
GHR	7.69E-10	3.991671476	0.767	0.039	1.063273703	0.062425876	growth hormone receptor [Source:HGNC Symbol;Acc:HGNC:4263]	protein_coding	5
BASP1	7.85E-10	4.313334612	0.733	0.026	0.521660375	0.02129031	brain abundant membrane attached signal protein 1 [Source:HGNC Symbol;Acc:HGNC:957]	protein_coding	5
CACNA1B	8.02E-10	3.000062353	0.7	0.013	0.677543535	0.032804007	calcium voltage-gated channel subunit alpha1 B [Source:HGNC Symbol;Acc:HGNC:1389]	protein_coding	9
NRP1	9.06E-10	4.080642881	0.867	0.158	1.190196824	0.112076441	neuropilin 1 [Source:HGNC Symbol;Acc:HGNC:8004]	protein_coding	10
SNAP91	9.85E-10	4.453186154	0.8	0.079	0.797489323	0.042756233	synaptosome associated protein 91 [Source:HGNC Symbol;Acc:HGNC:14986]	protein_coding	6
UNC80	1.20E-09	2.805855163	0.9	0.145	1.278729271	0.161269392	unc-80 homolog, NALCN channel complex subunit [Source:HGNC Symbol;Acc:HGNC:26582]	protein_coding	2
LONRF2	1.24E-09	5.319038782	0.667	0.013	0.430998415	0.003883977	LON peptidase N-terminal domain and ring finger 2 [Source:HGNC Symbol;Acc:HGNC:24788]	protein_coding	2
SMC6	1.26E-09	3.498238283	0.9	0.25	1.09576741	0.145598715	structural maintenance of chromosomes 6 [Source:HGNC Symbol;Acc:HGNC:20466]	protein_coding	2
GRIK3	1.39E-09	6.757077151	0.633	0	0.641376401	0	glutamate ionotropic receptor kainate type subunit 3 [Source:HGNC Symbol;Acc:HGNC:4581]	protein_coding	1
HPN	1.39E-09	6.298402282	0.633	0	0.535084278	0	hepsin [Source:HGNC Symbol;Acc:HGNC:5155]	protein_coding	19
ENDOD1	1.55E-09	3.80755961	0.867	0.145	0.703965431	0.061422366	endonuclease domain containing 1 [Source:HGNC Symbol;Acc:HGNC:29129]	protein_coding	11
RYR2	1.56E-09	7.183677511	0.667	0.013	1.081636252	0.01113364	ryanodine receptor 2 [Source:HGNC Symbol;Acc:HGNC:10484]	protein_coding	1
GPM6A	1.66E-09	4.804282733	0.8	0.092	1.380419119	0.077710358	glycoprotein M6A [Source:HGNC Symbol;Acc:HGNC:4460]	protein_coding	4
EHBP1	1.77E-09	2.775515849	1	0.618	2.191592799	0.634817064	EH domain binding protein 1 [Source:HGNC Symbol;Acc:HGNC:29144]	protein_coding	2
PKP4	2.03E-09	4.257633501	0.8	0.092	0.982946143	0.067662135	plakophilin 4 [Source:HGNC Symbol;Acc:HGNC:9026]	protein_coding	2
STXBP5L	2.08E-09	2.208767914	1	0.947	3.542086899	1.933101673	syntaxin binding protein 5L [Source:HGNC Symbol;Acc:HGNC:30757]	protein_coding	3
RDX	2.83E-09	4.639112223	0.7	0.026	0.449969605	0.013392188	radixin [Source:HGNC Symbol;Acc:HGNC:9944]	protein_coding	11
FGF12	3.25E-09	4.35724345	0.833	0.118	1.024964712	0.075277178	fibroblast growth factor 12 [Source:HGNC Symbol;Acc:HGNC:3668]	protein_coding	3
CDH6	4.48E-09	3.363048864	0.933	0.237	1.239850667	0.173628026	cadherin 6 [Source:HGNC Symbol;Acc:HGNC:1765]	protein_coding	5
GABRB3	5.88E-09	3.077294199	0.967	0.303	1.823391563	0.326798084	gamma-aminobutyric acid type A receptor subunit beta3 [Source:HGNC Symbol;Acc:HGNC:4083]	protein_coding	15
RORA	8.41E-09	2.881923703	0.967	0.474	3.126472341	0.910812931	RAR related orphan receptor A [Source:HGNC Symbol;Acc:HGNC:10258]	protein_coding	15
MICU3	8.51E-09	5.644440224	0.6	0	0.388970072	0	mitochondrial calcium uptake family member 3 [Source:HGNC Symbol;Acc:HGNC:27820]	protein_coding	8
KCNMA1	8.99E-09	4.085210552	0.967	0.316	1.936674204	0.274473003	potassium calcium-activated channel subfamily M alpha 1 [Source:HGNC Symbol;Acc:HGNC:6284]	protein_coding	10
TRPC1	9.55E-09	2.468508878	0.833	0.092	0.729026975	0.089247791	transient receptor potential cation channel subfamily C member 1 [Source:HGNC Symbol;Acc:HGNC:12333]	protein_coding	3
MYO5A	9.66E-09	3.467406452	0.833	0.105	0.82901481	0.083383687	myosin VA [Source:HGNC Symbol;Acc:HGNC:7602]	protein_coding	15
SCT	1.16E-08	-6.296268459	0.367	0.934	0.14207087	2.450030581	secretin [Source:HGNC Symbol;Acc:HGNC:10607]	protein_coding	11
COBL	1.32E-08	2.515917489	1	0.724	1.9653967	0.667309259	cordon-bleu WH2 repeat protein [Source:HGNC Symbol;Acc:HGNC:22199]	protein_coding	7
PARM1	1.60E-08	3.971023597	0.8	0.118	1.000781439	0.088489245	prostate androgen-regulated mucin-like protein 1 [Source:HGNC Symbol;Acc:HGNC:24536]	protein_coding	4
KSR2	2.29E-08	2.756842773	1	0.421	1.285071077	0.278714664	kinase suppressor of ras 2 [Source:HGNC Symbol;Acc:HGNC:18610]	protein_coding	12
DAPK1	2.62E-08	3.332396044	0.933	0.197	0.967875336	0.131464879	death associated protein kinase 1 [Source:HGNC Symbol;Acc:HGNC:2674]	protein_coding	9
PPP2R2B	4.05E-08	3.584977953	0.833	0.158	1.495089956	0.161568868	protein phosphatase 2 regulatory subunit Bbeta [Source:HGNC Symbol;Acc:HGNC:9305]	protein_coding	5
PHGR1	4.24E-08	-3.594987997	0.767	0.974	0.964312337	3.289859089	proline, histidine and glycine rich 1 [Source:HGNC Symbol;Acc:HGNC:37226]	protein_coding	15
ARHGAP6	4.37E-08	7.455724858	0.6	0.013	0.884141956	0.003625496	Rho GTPase activating protein 6 [Source:HGNC Symbol;Acc:HGNC:676]	protein_coding	X
RBPMS	4.42E-08	4.038802046	0.767	0.079	0.77014567	0.06059442	RNA binding protein, mRNA processing factor [Source:HGNC Symbol;Acc:HGNC:19097]	protein_coding	8
SV2C	4.95E-08	2.283803982	1	0.224	1.615338101	0.330228982	synaptic vesicle glycoprotein 2C [Source:HGNC Symbol;Acc:HGNC:30670]	protein_coding	5
ELAVL3	5.03E-08	5.755097117	0.567	0	0.3871558	0	ELAV like RNA binding protein 3 [Source:HGNC Symbol;Acc:HGNC:3314]	protein_coding	19
TCEAL2	5.03E-08	5.51216391	0.567	0	0.364530797	0	transcription elongation factor A like 2 [Source:HGNC Symbol;Acc:HGNC:29818]	protein_coding	X
SLC15A1	5.09E-08	-5.599351324	0.067	0.882	0.065466991	1.886420191	solute carrier family 15 member 1 [Source:HGNC Symbol;Acc:HGNC:10920]	protein_coding	13
WWOX	5.25E-08	2.677816416	1	0.776	2.954852557	1.121588924	WW domain containing oxidoreductase [Source:HGNC Symbol;Acc:HGNC:12799]	protein_coding	16
APBB2	5.42E-08	2.609655132	1	0.658	2.088278405	0.639518958	amyloid beta precursor protein binding family B member 2 [Source:HGNC Symbol;Acc:HGNC:582]	protein_coding	4
SHTN1	5.56E-08	3.051484003	0.933	0.605	1.996638634	0.489397987	shootin 1 [Source:HGNC Symbol;Acc:HGNC:29319]	protein_coding	10
MALRD1	5.71E-08	-7.637086946	0.1	0.882	0.034041523	2.189342521	MAM and LDL receptor class A domain containing 1 [Source:HGNC Symbol;Acc:HGNC:24331]	protein_coding	10
TBC1D1	5.75E-08	2.606951219	1	0.408	1.465664167	0.336738272	TBC1 domain family member 1 [Source:HGNC Symbol;Acc:HGNC:11578]	protein_coding	4
CRMP1	5.79E-08	3.248778694	0.8	0.105	0.626415976	0.068266961	collapsin response mediator protein 1 [Source:HGNC Symbol;Acc:HGNC:2365]	protein_coding	4
SYN2	6.94E-08	3.547156137	0.767	0.079	0.750812292	0.069249343	synapsin II [Source:HGNC Symbol;Acc:HGNC:11495]	protein_coding	3
BRINP3	6.97E-08	-7.73583722	0	0.855	0	1.55784001	BMP/retinoic acid inducible neural specific 3 [Source:HGNC Symbol;Acc:HGNC:22393]	protein_coding	1
SRGAP3	7.02E-08	3.056645671	0.933	0.276	1.267035234	0.21921943	SLIT-ROBO Rho GTPase activating protein 3 [Source:HGNC Symbol;Acc:HGNC:19744]	protein_coding	3
IQSEC3	8.00E-08	5.017821929	0.6	0.013	0.385623224	0.005962524	IQ motif and Sec7 domain ArfGEF 3 [Source:HGNC Symbol;Acc:HGNC:29193]	protein_coding	12
S100A6	8.13E-08	-3.92573512	0.567	0.974	0.813466809	3.090847254	S100 calcium binding protein A6 [Source:HGNC Symbol;Acc:HGNC:10496]	protein_coding	1
LINC01091	8.66E-08	2.662169759	0.967	0.553	2.155464371	0.625687178	long intergenic non-protein coding RNA 1091 [Source:HGNC Symbol;Acc:HGNC:27721]	lncRNA	4
RUFY3	9.93E-08	2.182478378	1	0.513	1.587080575	0.477347466	RUN and FYVE domain containing 3 [Source:HGNC Symbol;Acc:HGNC:30285]	protein_coding	4
LRP1B	1.06E-07	3.016821032	0.967	0.342	3.600252995	0.808209971	LDL receptor related protein 1B [Source:HGNC Symbol;Acc:HGNC:6693]	protein_coding	2
UBE3C	1.12E-07	1.95141022	1	0.697	1.557400998	0.615281606	ubiquitin protein ligase E3C [Source:HGNC Symbol;Acc:HGNC:16803]	protein_coding	7
DLG2	1.66E-07	3.497367565	0.9	0.303	1.813717845	0.299779454	discs large MAGUK scaffold protein 2 [Source:HGNC Symbol;Acc:HGNC:2901]	protein_coding	11
KLHL29	1.80E-07	3.047686928	0.933	0.289	1.369117955	0.245592479	kelch like family member 29 [Source:HGNC Symbol;Acc:HGNC:29404]	protein_coding	2
DAPK2	1.86E-07	-6.047869102	0.067	0.855	0.034252662	1.557041069	death associated protein kinase 2 [Source:HGNC Symbol;Acc:HGNC:2675]	protein_coding	15
UCN3	2.10E-07	-3.820063066	0.167	0.921	0.142439149	1.507793828	urocortin 3 [Source:HGNC Symbol;Acc:HGNC:17781]	protein_coding	10
HIPK2	2.25E-07	3.331910171	0.967	0.776	2.469239366	0.794679433	homeodomain interacting protein kinase 2 [Source:HGNC Symbol;Acc:HGNC:14402]	protein_coding	7
INA	2.67E-07	4.817030614	0.567	0.013	0.315796694	0.003883977	internexin neuronal intermediate filament protein alpha [Source:HGNC Symbol;Acc:HGNC:6057]	protein_coding	10
NRG1	2.67E-07	8.052714822	0.567	0.013	1.601354683	0.01505089	neuregulin 1 [Source:HGNC Symbol;Acc:HGNC:7997]	protein_coding	8
DNM3	2.77E-07	3.724428012	0.767	0.105	0.817120743	0.077012901	dynamin 3 [Source:HGNC Symbol;Acc:HGNC:29125]	protein_coding	1
LINC02388	2.89E-07	7.71240945	0.533	0	0.815177287	0	long intergenic non-protein coding RNA 2388 [Source:HGNC Symbol;Acc:HGNC:53315]	lncRNA	12
DENND2A	3.35E-07	5.380195989	0.567	0.013	0.440298334	0.005160771	DENN domain containing 2A [Source:HGNC Symbol;Acc:HGNC:22212]	protein_coding	7
SPINK1	3.64E-07	-4.851916485	0.067	0.868	0.064408635	1.44600336	serine peptidase inhibitor Kazal type 1 [Source:HGNC Symbol;Acc:HGNC:11244]	protein_coding	5
TM4SF4	3.93E-07	-3.023251564	0.733	0.961	0.603858791	2.030859574	transmembrane 4 L six family member 4 [Source:HGNC Symbol;Acc:HGNC:11856]	protein_coding	3
ATXN2	4.08E-07	1.829632792	1	0.75	1.644511272	0.680279084	ataxin 2 [Source:HGNC Symbol;Acc:HGNC:10555]	protein_coding	12
ZBTB46	4.18E-07	4.876641022	0.567	0.013	0.364742848	0.006643378	zinc finger and BTB domain containing 46 [Source:HGNC Symbol;Acc:HGNC:16094]	protein_coding	20
PRKCH	4.38E-07	2.067552403	0.967	0.263	1.455025986	0.316252924	protein kinase C eta [Source:HGNC Symbol;Acc:HGNC:9403]	protein_coding	14
RABGEF1	4.67E-07	2.285812751	0.967	0.658	1.830414624	0.636500296	RAB guanine nucleotide exchange factor 1 [Source:HGNC Symbol;Acc:HGNC:17676]	protein_coding	7
ITPRID2	5.42E-07	-4.218602848	0.333	0.895	0.152713557	1.36659079	ITPR interacting domain containing 2 [Source:HGNC Symbol;Acc:HGNC:11319]	protein_coding	2
PAUPAR	5.88E-07	-4.178752248	0.033	0.868	0.081828568	1.716372453	PAX6 upstream antisense RNA [Source:HGNC Symbol;Acc:HGNC:49670]	lncRNA	11
ZNF483	6.16E-07	2.804949194	0.9	0.237	0.760943172	0.130859812	zinc finger protein 483 [Source:HGNC Symbol;Acc:HGNC:23384]	protein_coding	9
ELF3	6.17E-07	-2.948347072	0.467	0.947	0.368562136	1.71725088	E74 like ETS transcription factor 3 [Source:HGNC Symbol;Acc:HGNC:3318]	protein_coding	1
TRIM2	6.38E-07	2.030452837	1	0.855	2.380998535	1.116332489	tripartite motif containing 2 [Source:HGNC Symbol;Acc:HGNC:15974]	protein_coding	4
RARRES1	7.66E-07	-5.219374401	0.233	0.882	0.098797092	1.438506095	retinoic acid receptor responder 1 [Source:HGNC Symbol;Acc:HGNC:9867]	protein_coding	3
SORCS2	8.34E-07	3.779481863	0.867	0.224	1.448304386	0.186855372	sortilin related VPS10 domain containing receptor 2 [Source:HGNC Symbol;Acc:HGNC:16698]	protein_coding	4
QKI	8.75E-07	3.800643502	0.567	0.013	0.474833619	0.020206311	QKI, KH domain containing RNA binding [Source:HGNC Symbol;Acc:HGNC:21100]	protein_coding	6
MCTP1	9.87E-07	3.112905221	0.867	0.263	1.736671544	0.310422621	multiple C2 and transmembrane domain containing 1 [Source:HGNC Symbol;Acc:HGNC:26183]	protein_coding	5
LGALS2	9.90E-07	-5.458052902	0.1	0.829	0.035967374	1.143288636	galectin 2 [Source:HGNC Symbol;Acc:HGNC:6562]	protein_coding	22
MYO5C	1.10E-06	3.670136964	0.7	0.079	0.621754536	0.053191078	myosin VC [Source:HGNC Symbol;Acc:HGNC:7604]	protein_coding	15
ALDH1A2	1.26E-06	4.025539491	0.733	0.132	1.085902803	0.101428566	aldehyde dehydrogenase 1 family member A2 [Source:HGNC Symbol;Acc:HGNC:15472]	protein_coding	15
PRKAR1B	1.32E-06	3.228998948	0.633	0.039	0.345256782	0.027995068	protein kinase cAMP-dependent type I regulatory subunit beta [Source:HGNC Symbol;Acc:HGNC:9390]	protein_coding	7
PDE4D	1.34E-06	1.5588913	1	0.947	3.525401172	2.323773155	phosphodiesterase 4D [Source:HGNC Symbol;Acc:HGNC:8783]	protein_coding	5
AGMO	1.49E-06	-6.971086626	0.033	0.803	0.01259339	1.464712095	alkylglycerol monooxygenase [Source:HGNC Symbol;Acc:HGNC:33784]	protein_coding	7
KCNK10	1.51E-06	4.321668962	0.633	0.053	0.604782338	0.032653683	potassium two pore domain channel subfamily K member 10 [Source:HGNC Symbol;Acc:HGNC:6273]	protein_coding	14
TAC1	1.55E-06	5.07641977	0.767	0.158	1.509453004	0.13046891	tachykinin precursor 1 [Source:HGNC Symbol;Acc:HGNC:11517]	protein_coding	7
ADAM12	1.61E-06	5.439648616	0.5	0	0.320745306	0	ADAM metallopeptidase domain 12 [Source:HGNC Symbol;Acc:HGNC:190]	protein_coding	10
GHSR	1.61E-06	5.288076654	0.5	0	0.306624934	0	growth hormone secretagogue receptor [Source:HGNC Symbol;Acc:HGNC:4267]	protein_coding	3
ZNF626	1.61E-06	4.811977182	0.5	0	0.229685245	0	zinc finger protein 626 [Source:HGNC Symbol;Acc:HGNC:30461]	protein_coding	19
SEMA6A	2.00E-06	-4.858891732	0.133	0.829	0.05218922	1.10631515	semaphorin 6A [Source:HGNC Symbol;Acc:HGNC:10738]	protein_coding	5
FOXP2	2.01E-06	-4.204102817	0.033	0.842	0.067559379	1.388180502	forkhead box P2 [Source:HGNC Symbol;Acc:HGNC:13875]	protein_coding	7
NEBL	2.05E-06	2.415169506	0.933	0.316	1.51289987	0.356807767	nebulette [Source:HGNC Symbol;Acc:HGNC:16932]	protein_coding	10
CDKN1A	2.11E-06	-4.523998442	0.067	0.829	0.044918143	0.969803441	cyclin dependent kinase inhibitor 1A [Source:HGNC Symbol;Acc:HGNC:1784]	protein_coding	6
SLC38A11	2.28E-06	2.262438266	1	0.592	2.643636825	0.889599229	solute carrier family 38 member 11 [Source:HGNC Symbol;Acc:HGNC:26836]	protein_coding	2
CLIP4	2.29E-06	4.781228273	0.533	0.013	0.323195538	0.004939352	CAP-Gly domain containing linker protein family member 4 [Source:HGNC Symbol;Acc:HGNC:26108]	protein_coding	2
AMPD3	2.51E-06	2.836962219	0.767	0.105	0.517383986	0.069435686	adenosine monophosphate deaminase 3 [Source:HGNC Symbol;Acc:HGNC:470]	protein_coding	11
ATP8A2	2.65E-06	5.586590041	0.533	0.013	1.371779989	0.032804007	ATPase phospholipid transporting 8A2 [Source:HGNC Symbol;Acc:HGNC:13533]	protein_coding	13
DYNC1I1	3.09E-06	3.324773417	0.633	0.053	0.812812955	0.062091624	dynein cytoplasmic 1 intermediate chain 1 [Source:HGNC Symbol;Acc:HGNC:2963]	protein_coding	7
LINC00907	3.31E-06	-2.975738508	0.4	0.934	0.779440814	3.066193928	long intergenic non-protein coding RNA 907 [Source:HGNC Symbol;Acc:HGNC:44327]	lncRNA	18
ATCAY	3.55E-06	4.614089533	0.533	0.013	0.332750257	0.008423132	ATCAY kinesin light chain interacting caytaxin [Source:HGNC Symbol;Acc:HGNC:779]	protein_coding	19
LMCD1	3.55E-06	4.577833429	0.533	0.013	0.368029311	0.010018544	LIM and cysteine rich domains 1 [Source:HGNC Symbol;Acc:HGNC:6633]	protein_coding	3
TAPT1-AS1	3.90E-06	2.626511183	0.933	0.513	1.603389634	0.441105934	TAPT1 antisense RNA 1 (head to head) [Source:HGNC Symbol;Acc:HGNC:26832]	lncRNA	4
TANC2	3.98E-06	4.091744153	0.6	0.039	0.548658338	0.031523457	tetratricopeptide repeat, ankyrin repeat and coiled-coil containing 2 [Source:HGNC Symbol;Acc:HGNC:30212]	protein_coding	17
KIF26B	4.64E-06	4.636389447	0.633	0.066	0.888958461	0.053447694	kinesin family member 26B [Source:HGNC Symbol;Acc:HGNC:25484]	protein_coding	1
EPB41L1	5.03E-06	3.955925797	0.833	0.237	1.110686562	0.146076823	erythrocyte membrane protein band 4.1 like 1 [Source:HGNC Symbol;Acc:HGNC:3378]	protein_coding	20
AGBL4	5.04E-06	2.167118632	0.967	0.526	2.560625163	0.881259394	AGBL carboxypeptidase 4 [Source:HGNC Symbol;Acc:HGNC:25892]	protein_coding	1
ASB4	5.09E-06	2.003499981	0.533	0.013	0.378216066	0.032804007	ankyrin repeat and SOCS box containing 4 [Source:HGNC Symbol;Acc:HGNC:16009]	protein_coding	7
PEG3	5.09E-06	1.959924013	0.533	0.013	0.344327217	0.032804007	paternally expressed 3 [Source:HGNC Symbol;Acc:HGNC:8826]	protein_coding	19
BTNL8	5.28E-06	-5.836379007	0.033	0.776	0.011626586	1.061856102	butyrophilin like 8 [Source:HGNC Symbol;Acc:HGNC:26131]	protein_coding	5
SNHG14	5.28E-06	2.053601513	0.933	0.776	2.108500906	0.906647399	small nucleolar RNA host gene 14 [Source:HGNC Symbol;Acc:HGNC:37462]	lncRNA	15
SSTR5-AS1	5.39E-06	-4.141148476	0.267	0.842	0.096264209	1.100286609	SSTR5 antisense RNA 1 [Source:HGNC Symbol;Acc:HGNC:26502]	lncRNA	16
TNS3	6.27E-06	2.152548974	0.967	0.645	1.636379869	0.585891085	tensin 3 [Source:HGNC Symbol;Acc:HGNC:21616]	protein_coding	7
ANPEP	6.91E-06	-3.772213064	0.233	0.868	0.1342446	1.202152609	alanyl aminopeptidase, membrane [Source:HGNC Symbol;Acc:HGNC:500]	protein_coding	15
CDK14	7.30E-06	2.796669175	0.9	0.342	1.738241689	0.410077992	cyclin dependent kinase 14 [Source:HGNC Symbol;Acc:HGNC:8883]	protein_coding	7
LRIG1	7.60E-06	1.844489722	0.867	0.224	0.784701391	0.166420093	leucine rich repeats and immunoglobulin like domains 1 [Source:HGNC Symbol;Acc:HGNC:17360]	protein_coding	3
TNFRSF11B	8.48E-06	3.34531303	0.7	0.092	0.644598571	0.073559918	TNF receptor superfamily member 11b [Source:HGNC Symbol;Acc:HGNC:11909]	protein_coding	8
HS3ST4	8.68E-06	6.456726706	0.467	0	0.491284301	0	heparan sulfate-glucosamine 3-sulfotransferase 4 [Source:HGNC Symbol;Acc:HGNC:5200]	protein_coding	16
TAFA5	8.68E-06	5.725164426	0.467	0	0.378777112	0	TAFA chemokine like family member 5 [Source:HGNC Symbol;Acc:HGNC:21592]	protein_coding	22
LGALS4	8.98E-06	-2.624394108	0.533	0.921	0.460435104	1.630498861	galectin 4 [Source:HGNC Symbol;Acc:HGNC:6565]	protein_coding	19
RGS7BP	9.08E-06	3.936531794	0.7	0.118	0.82838944	0.079009114	regulator of G protein signaling 7 binding protein [Source:HGNC Symbol;Acc:HGNC:23271]	protein_coding	5
NBEA	9.93E-06	1.563451023	0.967	0.842	2.237682696	1.235249699	neurobeachin [Source:HGNC Symbol;Acc:HGNC:7648]	protein_coding	13
ABTB2	1.32E-05	4.671613121	0.7	0.132	1.07597535	0.087904947	ankyrin repeat and BTB domain containing 2 [Source:HGNC Symbol;Acc:HGNC:23842]	protein_coding	11
KCTD16	2.20E-05	-3.42698274	0.3	0.868	0.270036721	1.655718856	potassium channel tetramerization domain containing 16 [Source:HGNC Symbol;Acc:HGNC:29244]	protein_coding	5
ADGRV1	2.29E-05	1.941792915	0.967	0.5	1.674587263	0.552374082	adhesion G protein-coupled receptor V1 [Source:HGNC Symbol;Acc:HGNC:17416]	protein_coding	5
ICA1L	2.54E-05	2.655694884	0.833	0.329	0.99027237	0.221653226	islet cell autoantigen 1 like [Source:HGNC Symbol;Acc:HGNC:14442]	protein_coding	2
PLXDC2	2.75E-05	-2.938988131	0.333	0.895	0.429665756	1.821621069	plexin domain containing 2 [Source:HGNC Symbol;Acc:HGNC:21013]	protein_coding	10
NSD2	3.01E-05	1.715764965	0.967	0.566	1.228397807	0.457668058	nuclear receptor binding SET domain protein 2 [Source:HGNC Symbol;Acc:HGNC:12766]	protein_coding	4
PRAP1	3.04E-05	-4.121717431	0.133	0.816	0.109392004	1.335774424	proline rich acidic protein 1 [Source:HGNC Symbol;Acc:HGNC:23304]	protein_coding	10
IER2	3.06E-05	-4.801325031	0.167	0.789	0.053976657	1.072819182	immediate early response 2 [Source:HGNC Symbol;Acc:HGNC:28871]	protein_coding	19
SPAG16	3.69E-05	2.295986583	0.967	0.618	2.153130287	0.694146185	sperm associated antigen 16 [Source:HGNC Symbol;Acc:HGNC:23225]	protein_coding	2
UNC13A	3.75E-05	2.29270027	0.9	0.329	0.820641264	0.200945226	unc-13 homolog A [Source:HGNC Symbol;Acc:HGNC:23150]	protein_coding	19
MEP1A	3.88E-05	-4.435104147	0.067	0.763	0.04291411	0.925917302	meprin A subunit alpha [Source:HGNC Symbol;Acc:HGNC:7015]	protein_coding	6
HIVEP3	4.16E-05	2.04400959	0.967	0.539	1.679507793	0.603453453	HIVEP zinc finger 3 [Source:HGNC Symbol;Acc:HGNC:13561]	protein_coding	1
CLDN4	4.30E-05	-3.377368175	0.4	0.855	0.201694765	1.204086969	claudin 4 [Source:HGNC Symbol;Acc:HGNC:2046]	protein_coding	7
SHISA6	4.56E-05	6.825657673	0.433	0	0.516822858	0	shisa family member 6 [Source:HGNC Symbol;Acc:HGNC:34491]	protein_coding	17
SHISA9	4.56E-05	6.873893936	0.433	0	0.564070134	0	shisa family member 9 [Source:HGNC Symbol;Acc:HGNC:37231]	protein_coding	16
MEGF11	4.57E-05	4.127789875	0.633	0.079	0.647716638	0.057867869	multiple EGF like domains 11 [Source:HGNC Symbol;Acc:HGNC:29635]	protein_coding	15
L3MBTL4	4.98E-05	-3.675077521	0.033	0.776	0.048690712	0.861472481	L3MBTL histone methyl-lysine binding protein 4 [Source:HGNC Symbol;Acc:HGNC:26677]	protein_coding	18
DIAPH2	5.15E-05	-2.25171151	0.567	0.947	0.626921303	1.806154573	diaphanous related formin 2 [Source:HGNC Symbol;Acc:HGNC:2877]	protein_coding	X
ETV1	5.46E-05	-6.669088881	0	0.711	0	1.129773906	ETS variant transcription factor 1 [Source:HGNC Symbol;Acc:HGNC:3490]	protein_coding	7
MACC1	5.69E-05	-3.429169665	0.2	0.829	0.12734056	1.026849849	MET transcriptional regulator MACC1 [Source:HGNC Symbol;Acc:HGNC:30215]	protein_coding	7
SI	6.12E-05	-5.471844539	0.033	0.724	0.010918753	0.846018961	sucrase-isomaltase [Source:HGNC Symbol;Acc:HGNC:10856]	protein_coding	3
RNF150	6.32E-05	5.06404005	0.5	0.026	0.500211086	0.014926054	ring finger protein 150 [Source:HGNC Symbol;Acc:HGNC:23138]	protein_coding	4
IQSEC2	6.63E-05	2.831384401	0.733	0.132	0.529813581	0.080159818	IQ motif and Sec7 domain ArfGEF 2 [Source:HGNC Symbol;Acc:HGNC:29059]	protein_coding	X
NEUROD1	8.30E-05	-2.470185891	0.733	0.934	0.664119907	1.826945649	neuronal differentiation 1 [Source:HGNC Symbol;Acc:HGNC:7762]	protein_coding	2
XYLT1	8.41E-05	2.653985446	0.933	0.566	1.579668089	0.491832265	xylosyltransferase 1 [Source:HGNC Symbol;Acc:HGNC:15516]	protein_coding	16
ESYT2	8.61E-05	1.925390427	0.933	0.592	1.429577204	0.511112028	extended synaptotagmin 2 [Source:HGNC Symbol;Acc:HGNC:22211]	protein_coding	7
GMDS	0.000101352	-2.070701479	0.933	0.934	1.473906013	2.616159086	GDP-mannose 4,6-dehydratase [Source:HGNC Symbol;Acc:HGNC:4369]	protein_coding	6
DOCK4	0.00010294	-5.526702803	0.1	0.737	0.030580274	1.091860601	dedicator of cytokinesis 4 [Source:HGNC Symbol;Acc:HGNC:19192]	protein_coding	7
PTPRS	0.000103222	3.750259145	0.533	0.039	0.340336542	0.021355038	protein tyrosine phosphatase receptor type S [Source:HGNC Symbol;Acc:HGNC:9681]	protein_coding	19
APLP1	0.000110038	3.775854378	0.533	0.039	0.403032028	0.02645915	amyloid beta precursor like protein 1 [Source:HGNC Symbol;Acc:HGNC:597]	protein_coding	19
APOA1	0.000119248	-4.373457282	0.4	0.934	0.333971219	1.547204102	apolipoprotein A1 [Source:HGNC Symbol;Acc:HGNC:600]	protein_coding	11
NFIB	0.000120305	-4.439691836	0.067	0.737	0.032814345	0.746936445	nuclear factor I B [Source:HGNC Symbol;Acc:HGNC:7785]	protein_coding	9
PALLD	0.000122329	-4.643413884	0.067	0.724	0.025931465	0.733959903	palladin, cytoskeletal associated protein [Source:HGNC Symbol;Acc:HGNC:17068]	protein_coding	4
MYO1E	0.000128331	-3.535872502	0.333	0.868	0.230172243	1.349184272	myosin IE [Source:HGNC Symbol;Acc:HGNC:7599]	protein_coding	15
WDR19	0.000129481	2.604377767	0.667	0.092	0.364153062	0.054654612	WD repeat domain 19 [Source:HGNC Symbol;Acc:HGNC:18340]	protein_coding	4
TTC6	0.000149074	2.810692333	0.867	0.382	1.343634608	0.298934275	tetratricopeptide repeat domain 6 [Source:HGNC Symbol;Acc:HGNC:19739]	protein_coding	14
EVPL	0.000160895	-5.118701073	0	0.684	0	0.625236375	envoplakin [Source:HGNC Symbol;Acc:HGNC:3503]	protein_coding	17
NTS	0.000160895	-14.32325269	0	0.684	0	4.233813705	neurotensin [Source:HGNC Symbol;Acc:HGNC:8038]	protein_coding	12
KIAA0408	0.000171644	3.10493259	0.533	0.039	0.322639703	0.028190799	KIAA0408 [Source:HGNC Symbol;Acc:HGNC:21636]	protein_coding	6
MGAM	0.000182727	-5.398126634	0.033	0.697	0.010225968	0.790843705	maltase-glucoamylase [Source:HGNC Symbol;Acc:HGNC:7043]	protein_coding	7
CHST5	0.000194868	-4.271641971	0.133	0.737	0.034894787	0.720992067	carbohydrate sulfotransferase 5 [Source:HGNC Symbol;Acc:HGNC:1973]	protein_coding	16
RCAN2	0.000195837	1.312113777	1	0.842	2.100449382	1.14378373	regulator of calcineurin 2 [Source:HGNC Symbol;Acc:HGNC:3041]	protein_coding	6
CLU	0.000202373	-6.541352831	0.067	0.711	0.021326126	1.318194454	clusterin [Source:HGNC Symbol;Acc:HGNC:2095]	protein_coding	8
SOX6	0.000216521	-2.329773697	0.5	0.908	0.496659423	1.596782508	SRY-box transcription factor 6 [Source:HGNC Symbol;Acc:HGNC:16421]	protein_coding	11
FXYD2	0.000232736	6.04084097	0.4	0	0.388030345	0	FXYD domain containing ion transport regulator 2 [Source:HGNC Symbol;Acc:HGNC:4026]	protein_coding	11
CACNA1A	0.000253791	-2.493834823	0.667	0.921	0.993094962	2.765481165	calcium voltage-gated channel subunit alpha1 A [Source:HGNC Symbol;Acc:HGNC:1388]	protein_coding	19
N4BP2L1	0.000284221	2.173317928	0.933	0.382	0.970922562	0.280163703	NEDD4 binding protein 2 like 1 [Source:HGNC Symbol;Acc:HGNC:25037]	protein_coding	13
TTTY14	0.000291938	3.997341535	0.533	0.053	0.737730119	0.048073926	testis expressed transcript, Y-linked 14 [Source:HGNC Symbol;Acc:HGNC:18495]	lncRNA	Y
FERMT2	0.000313197	4.388922446	0.433	0.013	0.227088316	0.003306685	FERM domain containing kindlin 2 [Source:HGNC Symbol;Acc:HGNC:15767]	protein_coding	14
PHACTR1	0.000320102	2.356806092	0.9	0.474	1.52688168	0.466315565	phosphatase and actin regulator 1 [Source:HGNC Symbol;Acc:HGNC:20990]	protein_coding	6
KRT8	0.000337149	-2.007515686	0.733	0.947	0.826171498	1.918999062	keratin 8 [Source:HGNC Symbol;Acc:HGNC:6446]	protein_coding	12
ARHGEF38	0.000354428	-4.122813	0.1	0.724	0.042945228	0.765277437	Rho guanine nucleotide exchange factor 38 [Source:HGNC Symbol;Acc:HGNC:25968]	protein_coding	4
MAST1	0.000357626	2.504191969	0.633	0.079	0.321798615	0.049379733	microtubule associated serine/threonine kinase 1 [Source:HGNC Symbol;Acc:HGNC:19034]	protein_coding	19
PRELID2	0.000451776	-3.541440595	0.333	0.816	0.188097527	1.155432591	PRELI domain containing 2 [Source:HGNC Symbol;Acc:HGNC:28306]	protein_coding	5
TMEM65	0.000455974	2.689776303	0.8	0.289	1.205707257	0.267695115	transmembrane protein 65 [Source:HGNC Symbol;Acc:HGNC:25203]	protein_coding	8
PPP1R1C	0.000457111	-5.952380395	0	0.658	0	0.840315943	protein phosphatase 1 regulatory inhibitor subunit 1C [Source:HGNC Symbol;Acc:HGNC:14940]	protein_coding	2
MYRFL	0.000479765	-3.907541636	0.1	0.724	0.053857989	0.795828462	myelin regulatory factor like [Source:HGNC Symbol;Acc:HGNC:26316]	protein_coding	12
IL1RAP	0.000497031	3.311019847	0.633	0.118	0.53886437	0.064109267	interleukin 1 receptor accessory protein [Source:HGNC Symbol;Acc:HGNC:5995]	protein_coding	3
NFATC2	0.000501528	2.973105579	0.767	0.263	0.91203776	0.174494439	nuclear factor of activated T cells 2 [Source:HGNC Symbol;Acc:HGNC:7776]	protein_coding	20
ENPEP	0.000505545	-3.762356282	0.133	0.737	0.069112416	0.787241802	glutamyl aminopeptidase [Source:HGNC Symbol;Acc:HGNC:3355]	protein_coding	4
ST14	0.000527569	-3.663362785	0.133	0.737	0.070869782	0.794707053	ST14 transmembrane serine protease matriptase [Source:HGNC Symbol;Acc:HGNC:11344]	protein_coding	11
MNX1	0.000559044	1.552939273	0.833	0.276	0.732417729	0.197642863	motor neuron and pancreas homeobox 1 [Source:HGNC Symbol;Acc:HGNC:4979]	protein_coding	7
MSI2	0.000606264	1.560641611	0.933	0.776	1.741038052	0.878323771	musashi RNA binding protein 2 [Source:HGNC Symbol;Acc:HGNC:18585]	protein_coding	17
MYH14	0.000622785	-1.86982809	0.667	0.908	0.407256865	1.097243469	myosin heavy chain 14 [Source:HGNC Symbol;Acc:HGNC:23212]	protein_coding	19
DENND5A	0.000643713	2.695630905	0.8	0.263	0.799146617	0.165506865	DENN domain containing 5A [Source:HGNC Symbol;Acc:HGNC:19344]	protein_coding	11
FYB2	0.00064722	-3.505173247	0.267	0.789	0.201168947	1.27907579	FYN binding protein 2 [Source:HGNC Symbol;Acc:HGNC:27295]	protein_coding	1
DLG5	0.000687948	1.801191796	1	0.487	0.939700723	0.331377219	discs large MAGUK scaffold protein 5 [Source:HGNC Symbol;Acc:HGNC:2904]	protein_coding	10
BTG2	0.000714879	-2.718075925	0.433	0.895	0.407302803	1.562721162	BTG anti-proliferation factor 2 [Source:HGNC Symbol;Acc:HGNC:1131]	protein_coding	1
ME1	0.000743144	2.335548525	0.767	0.211	0.697145776	0.146598093	malic enzyme 1 [Source:HGNC Symbol;Acc:HGNC:6983]	protein_coding	6
PLXNA4	0.000760075	-6.930824267	0	0.645	0	1.117299727	plexin A4 [Source:HGNC Symbol;Acc:HGNC:9102]	protein_coding	7
ZFHX3	0.000775577	1.379558193	1	0.671	1.449918311	0.675171203	zinc finger homeobox 3 [Source:HGNC Symbol;Acc:HGNC:777]	protein_coding	16
AGAP1	0.000779924	1.473665604	1	0.908	2.476138011	1.574682098	ArfGAP with GTPase domain, ankyrin repeat and PH domain 1 [Source:HGNC Symbol;Acc:HGNC:16922]	protein_coding	2
SRPK2	0.000836879	1.992999557	0.933	0.658	1.350967334	0.526957631	SRSF protein kinase 2 [Source:HGNC Symbol;Acc:HGNC:11306]	protein_coding	7
EML5	0.001115689	1.921548824	0.9	0.316	0.764320831	0.226015187	EMAP like 5 [Source:HGNC Symbol;Acc:HGNC:18197]	protein_coding	14
SFRP1	0.001157732	4.922578976	0.367	0	0.238016623	0	secreted frizzled related protein 1 [Source:HGNC Symbol;Acc:HGNC:10776]	protein_coding	8
NIN	0.001214414	2.008941861	0.933	0.408	0.973594935	0.310747387	ninein [Source:HGNC Symbol;Acc:HGNC:14906]	protein_coding	14
NR5A2	0.001253014	-5.189854527	0	0.632	0	0.59467053	nuclear receptor subfamily 5 group A member 2 [Source:HGNC Symbol;Acc:HGNC:7984]	protein_coding	1
RERE	0.001265296	1.035328417	1	0.921	2.319286693	1.594355402	arginine-glutamic acid dipeptide repeats [Source:HGNC Symbol;Acc:HGNC:9965]	protein_coding	1
KRT19	0.001386747	-3.738232924	0.267	0.776	0.142044725	0.995785316	keratin 19 [Source:HGNC Symbol;Acc:HGNC:6436]	protein_coding	17
RIMBP2	0.001429323	1.172591491	1	0.961	3.136300089	2.275900921	RIMS binding protein 2 [Source:HGNC Symbol;Acc:HGNC:30339]	protein_coding	12
RGS9	0.001454957	-4.172000729	0.067	0.671	0.02632606	0.63544039	regulator of G protein signaling 9 [Source:HGNC Symbol;Acc:HGNC:10004]	protein_coding	17
UTY	0.00154549	2.430194721	0.533	0.053	0.747979911	0.091707759	ubiquitously transcribed tetratricopeptide repeat containing, Y-linked [Source:HGNC Symbol;Acc:HGNC:12638]	protein_coding	Y
ADAM19	0.001635688	4.573025598	0.4	0.013	0.273687022	0.004939352	ADAM metallopeptidase domain 19 [Source:HGNC Symbol;Acc:HGNC:197]	protein_coding	5
APOA4	0.001693831	-6.338892643	0.133	0.724	0.079814632	1.066350935	apolipoprotein A4 [Source:HGNC Symbol;Acc:HGNC:602]	protein_coding	11
SNAP25	0.001759934	1.246091596	1	0.658	1.898695982	0.850156723	synaptosome associated protein 25 [Source:HGNC Symbol;Acc:HGNC:11132]	protein_coding	20
DPEP1	0.001839791	-4.116252332	0.167	0.711	0.059648408	0.75755658	dipeptidase 1 [Source:HGNC Symbol;Acc:HGNC:3002]	protein_coding	16
CPEB4	0.001887454	1.947334978	0.967	0.632	1.58734204	0.658030442	cytoplasmic polyadenylation element binding protein 4 [Source:HGNC Symbol;Acc:HGNC:21747]	protein_coding	5
SMIM24	0.00190171	-2.864241356	0.4	0.803	0.200142392	0.968316326	small integral membrane protein 24 [Source:HGNC Symbol;Acc:HGNC:37244]	protein_coding	19
LINC01725	0.00192562	-3.838368336	0.067	0.697	0.067731438	0.90930026	long intergenic non-protein coding RNA 1725 [Source:HGNC Symbol;Acc:HGNC:52513]	lncRNA	1
ELL2	0.001949282	-1.773726312	0.933	0.921	0.958006644	1.88039239	elongation factor for RNA polymerase II 2 [Source:HGNC Symbol;Acc:HGNC:17064]	protein_coding	5
USP9Y	0.001968952	2.783952138	0.5	0.053	0.639123587	0.06328273	ubiquitin specific peptidase 9 Y-linked [Source:HGNC Symbol;Acc:HGNC:12633]	protein_coding	Y
RETREG1	0.001989003	2.114683019	0.9	0.553	1.541620894	0.54592448	reticulophagy regulator 1 [Source:HGNC Symbol;Acc:HGNC:25964]	protein_coding	5
GATAD2B	0.00204378	1.161577161	1	0.697	1.224512113	0.597977288	GATA zinc finger domain containing 2B [Source:HGNC Symbol;Acc:HGNC:30778]	protein_coding	1
JAKMIP2	0.002100807	2.49696459	0.867	0.487	1.494094777	0.47200601	janus kinase and microtubule interacting protein 2 [Source:HGNC Symbol;Acc:HGNC:29067]	protein_coding	5
COX6C	0.00212185	-2.212635772	0.533	0.908	0.54115221	1.505874094	cytochrome c oxidase subunit 6C [Source:HGNC Symbol;Acc:HGNC:2285]	protein_coding	8
ACSL1	0.002122648	2.628878845	0.8	0.224	0.656614253	0.139801045	acyl-CoA synthetase long chain family member 1 [Source:HGNC Symbol;Acc:HGNC:3569]	protein_coding	4
SYT13	0.002134134	2.050241199	0.9	0.592	1.716152752	0.637827107	synaptotagmin 13 [Source:HGNC Symbol;Acc:HGNC:14962]	protein_coding	11
GPR160	0.002165171	-2.044788427	0.467	0.895	0.357908362	1.122505915	G protein-coupled receptor 160 [Source:HGNC Symbol;Acc:HGNC:23693]	protein_coding	3
PTPRN2	0.002275923	1.606748606	1	0.75	2.49050561	1.237326533	protein tyrosine phosphatase receptor type N2 [Source:HGNC Symbol;Acc:HGNC:9677]	protein_coding	7
APBA1	0.002398281	3.125991455	0.567	0.079	0.447701557	0.05499941	amyloid beta precursor protein binding family A member 1 [Source:HGNC Symbol;Acc:HGNC:578]	protein_coding	9
ASPH	0.002514468	-3.513901066	0.467	0.803	0.242107637	1.297479371	aspartate beta-hydroxylase [Source:HGNC Symbol;Acc:HGNC:757]	protein_coding	8
GLIS3	0.002573259	1.568433077	0.967	0.75	2.304041354	1.14297512	GLIS family zinc finger 3 [Source:HGNC Symbol;Acc:HGNC:28510]	protein_coding	9
DMXL1	0.002618689	1.804321881	0.867	0.632	1.256069062	0.512600968	Dmx like 1 [Source:HGNC Symbol;Acc:HGNC:2937]	protein_coding	5
TPT1	0.002756533	-1.671936501	0.667	0.921	0.996516294	2.142984611	tumor protein, translationally-controlled 1 [Source:HGNC Symbol;Acc:HGNC:12022]	protein_coding	13
S100A11	0.002830646	-2.787042007	0.4	0.829	0.233984987	1.038514412	S100 calcium binding protein A11 [Source:HGNC Symbol;Acc:HGNC:10488]	protein_coding	1
XKR6	0.0030977	-3.571685346	0.133	0.711	0.082512433	0.876582623	XK related 6 [Source:HGNC Symbol;Acc:HGNC:27806]	protein_coding	8
HACD3	0.003226147	1.988793215	0.867	0.329	0.772103792	0.228069279	3-hydroxyacyl-CoA dehydratase 3 [Source:HGNC Symbol;Acc:HGNC:24175]	protein_coding	15
CST3	0.003496256	-1.957993937	0.6	0.908	0.598192058	1.522692499	cystatin C [Source:HGNC Symbol;Acc:HGNC:2475]	protein_coding	20
GOLM1	0.004444059	-2.131738143	0.533	0.855	0.31306068	0.992360203	golgi membrane protein 1 [Source:HGNC Symbol;Acc:HGNC:15451]	protein_coding	9
RAB3B	0.004589346	1.95409592	0.9	0.5	1.242329807	0.414757104	RAB3B, member RAS oncogene family [Source:HGNC Symbol;Acc:HGNC:9778]	protein_coding	1
TM4SF5	0.004605141	-2.288293627	0.633	0.882	0.43753894	1.314801627	transmembrane 4 L six family member 5 [Source:HGNC Symbol;Acc:HGNC:11857]	protein_coding	17
NSUN7	0.004663702	2.590071679	0.8	0.289	0.800075969	0.18506361	NOP2/Sun RNA methyltransferase family member 7 [Source:HGNC Symbol;Acc:HGNC:25857]	protein_coding	4
GALNT7	0.005331665	-5.020237615	0	0.592	0	0.562099843	polypeptide N-acetylgalactosaminyltransferase 7 [Source:HGNC Symbol;Acc:HGNC:4129]	protein_coding	4
MGAM2	0.005416826	-3.018250032	0.167	0.75	0.157013409	1.099906057	maltase-glucoamylase 2 (putative) [Source:HGNC Symbol;Acc:HGNC:28101]	protein_coding	7
TCEAL5	0.005614287	4.247873386	0.333	0	0.156958171	0	transcription elongation factor A like 5 [Source:HGNC Symbol;Acc:HGNC:22282]	protein_coding	X
MPV17L	0.005741306	2.778129088	0.567	0.092	0.380030816	0.054407919	MPV17 mitochondrial inner membrane protein like [Source:HGNC Symbol;Acc:HGNC:26827]	protein_coding	16
ID3	0.00584633	-3.712877138	0.033	0.645	0.037347051	0.661452658	inhibitor of DNA binding 3 [Source:HGNC Symbol;Acc:HGNC:5362]	protein_coding	1
PCSK5	0.006144802	-3.149797912	0.133	0.711	0.093835622	0.785737934	proprotein convertase subtilisin/kexin type 5 [Source:HGNC Symbol;Acc:HGNC:8747]	protein_coding	9
KLF12	0.006218336	1.571363109	0.867	0.316	0.986747274	0.315533133	KLF transcription factor 12 [Source:HGNC Symbol;Acc:HGNC:6346]	protein_coding	13
CAMK2D	0.006993422	1.337237864	0.967	0.816	2.285101015	1.331925187	calcium/calmodulin dependent protein kinase II delta [Source:HGNC Symbol;Acc:HGNC:1462]	protein_coding	4
COX4I1	0.007308347	-1.874497093	0.533	0.908	0.527558632	1.414630206	cytochrome c oxidase subunit 4I1 [Source:HGNC Symbol;Acc:HGNC:2265]	protein_coding	16
DPP4	0.007364192	-1.977220688	0.8	0.908	0.924918298	1.941449256	dipeptidyl peptidase 4 [Source:HGNC Symbol;Acc:HGNC:3009]	protein_coding	2
GTF2IRD1	0.007719303	1.933824943	0.933	0.566	1.122334738	0.423473493	GTF2I repeat domain containing 1 [Source:HGNC Symbol;Acc:HGNC:4661]	protein_coding	7
PRKRIP1	0.00779688	2.037230768	0.867	0.421	0.881360058	0.289091645	PRKR interacting protein 1 [Source:HGNC Symbol;Acc:HGNC:21894]	protein_coding	7
AHDC1	0.00813813	2.381375999	0.667	0.145	0.341104183	0.066967052	AT-hook DNA binding motif containing 1 [Source:HGNC Symbol;Acc:HGNC:25230]	protein_coding	1
CUEDC1	0.008144794	2.516162463	0.7	0.237	0.665023871	0.14533813	CUE domain containing 1 [Source:HGNC Symbol;Acc:HGNC:31350]	protein_coding	17
ANK3	0.008329108	1.592208016	0.967	0.868	2.396387913	1.381506034	ankyrin 3 [Source:HGNC Symbol;Acc:HGNC:494]	protein_coding	10
LY75	0.008622552	2.382806958	0.8	0.342	0.837116168	0.220852419	lymphocyte antigen 75 [Source:HGNC Symbol;Acc:HGNC:6729]	protein_coding	2
ABI2	0.008782876	1.704686866	0.9	0.474	0.949565668	0.358089191	abl interactor 2 [Source:HGNC Symbol;Acc:HGNC:24011]	protein_coding	2
STXBP1	0.009185418	1.514104607	0.933	0.658	1.346377639	0.619723572	syntaxin binding protein 1 [Source:HGNC Symbol;Acc:HGNC:11444]	protein_coding	9
TMX4	0.009365618	2.26607445	0.8	0.368	0.865847383	0.238094161	thioredoxin related transmembrane protein 4 [Source:HGNC Symbol;Acc:HGNC:25237]	protein_coding	20
ASGR1	0.009614955	1.806818423	0.8	0.25	0.719270514	0.207772364	asialoglycoprotein receptor 1 [Source:HGNC Symbol;Acc:HGNC:742]	protein_coding	17
SCRN1	0.009614955	0.875929981	0.8	0.25	0.529193234	0.179310986	secernin 1 [Source:HGNC Symbol;Acc:HGNC:22192]	protein_coding	7
AHI1	0.009916533	1.579357929	0.933	0.539	1.327052928	0.537308991	Abelson helper integration site 1 [Source:HGNC Symbol;Acc:HGNC:21575]	protein_coding	6
STK32A	0.010002834	1.284590044	0.933	0.368	1.358556445	0.51023892	serine/threonine kinase 32A [Source:HGNC Symbol;Acc:HGNC:28317]	protein_coding	5
ZHX2	0.01004618	2.791568555	0.733	0.289	0.814497302	0.175377222	zinc fingers and homeoboxes 2 [Source:HGNC Symbol;Acc:HGNC:18513]	protein_coding	8
MIR31HG	0.010908796	-3.396038852	0.033	0.632	0.036925399	0.563988586	MIR31 host gene [Source:HGNC Symbol;Acc:HGNC:37187]	lncRNA	9
ATXN1	0.010927539	1.611247884	0.933	0.579	1.598701041	0.678174823	ataxin 1 [Source:HGNC Symbol;Acc:HGNC:10548]	protein_coding	6
REV3L	0.011093122	1.326755795	0.9	0.724	1.541192305	0.851328663	REV3 like, DNA directed polymerase zeta catalytic subunit [Source:HGNC Symbol;Acc:HGNC:9968]	protein_coding	6
PCSK2	0.011116934	1.318073989	0.967	0.526	2.654696091	1.151638329	proprotein convertase subtilisin/kexin type 2 [Source:HGNC Symbol;Acc:HGNC:8744]	protein_coding	20
KCNB1	0.011577415	2.037930792	0.6	0.132	0.608335438	0.102186279	potassium voltage-gated channel subfamily B member 1 [Source:HGNC Symbol;Acc:HGNC:6231]	protein_coding	20
BMERB1	0.011708115	1.699490164	0.867	0.395	0.916465166	0.310373766	bMERB domain containing 1 [Source:HGNC Symbol;Acc:HGNC:19213]	protein_coding	16
CDHR3	0.012100352	1.302205509	1	0.855	3.392867243	2.015179185	cadherin related family member 3 [Source:HGNC Symbol;Acc:HGNC:26308]	protein_coding	7
NRCAM	0.012295867	1.799741374	0.833	0.368	1.253833553	0.413605195	neuronal cell adhesion molecule [Source:HGNC Symbol;Acc:HGNC:7994]	protein_coding	7
GDA	0.012926205	-4.895636544	0.033	0.592	0.013668347	0.623849226	guanine deaminase [Source:HGNC Symbol;Acc:HGNC:4212]	protein_coding	9
SEMA6D	0.01308968	2.965847221	0.7	0.237	0.99114266	0.194659547	semaphorin 6D [Source:HGNC Symbol;Acc:HGNC:16770]	protein_coding	15
STON2	0.013190258	2.261785476	0.8	0.316	0.737118757	0.198870018	stonin 2 [Source:HGNC Symbol;Acc:HGNC:30652]	protein_coding	14
ITPR1	0.013305708	1.538758175	0.967	0.539	1.313691238	0.529478499	inositol 1,4,5-trisphosphate receptor type 1 [Source:HGNC Symbol;Acc:HGNC:6180]	protein_coding	3
FABP5	0.013434735	-5.366605125	0	0.566	0	0.593778845	fatty acid binding protein 5 [Source:HGNC Symbol;Acc:HGNC:3560]	protein_coding	8
SCN8A	0.013736501	2.061999105	0.767	0.237	0.684277186	0.182302035	sodium voltage-gated channel alpha subunit 8 [Source:HGNC Symbol;Acc:HGNC:10596]	protein_coding	12
FAM184A	0.013745797	1.872366779	0.667	0.171	0.686208105	0.158019732	family with sequence similarity 184 member A [Source:HGNC Symbol;Acc:HGNC:20991]	protein_coding	6
BAIAP2L2	0.015406928	-3.157482492	0.1	0.645	0.044156853	0.487764933	BAR/IMD domain containing adaptor protein 2 like 2 [Source:HGNC Symbol;Acc:HGNC:26203]	protein_coding	22
KLF6	0.015868061	-2.16585002	0.4	0.829	0.260755588	0.992948337	KLF transcription factor 6 [Source:HGNC Symbol;Acc:HGNC:2235]	protein_coding	10
CLDN7	0.016693241	-1.865524457	0.567	0.855	0.416945014	1.118622195	claudin 7 [Source:HGNC Symbol;Acc:HGNC:2049]	protein_coding	17
UBB	0.016694944	-1.817256732	0.433	0.921	0.582372439	1.598046184	ubiquitin B [Source:HGNC Symbol;Acc:HGNC:12463]	protein_coding	17
KHDRBS3	0.01718626	2.233820266	0.767	0.303	0.809199087	0.212165658	KH RNA binding domain containing, signal transduction associated 3 [Source:HGNC Symbol;Acc:HGNC:18117]	protein_coding	8
TTC3	0.017329186	1.091199808	0.967	0.842	1.643543726	0.990913766	tetratricopeptide repeat domain 3 [Source:HGNC Symbol;Acc:HGNC:12393]	protein_coding	21
B3GALT5	0.018303874	-2.240833886	0.467	0.816	0.282962297	0.960169648	beta-1,3-galactosyltransferase 5 [Source:HGNC Symbol;Acc:HGNC:920]	protein_coding	21
ABCG2	0.019707612	-3.979257532	0.067	0.605	0.025848839	0.548667585	ATP binding cassette subfamily G member 2 (JR blood group) [Source:HGNC Symbol;Acc:HGNC:74]	protein_coding	4
DENND4A	0.019965388	1.265121111	0.967	0.671	1.250187442	0.615452375	DENN domain containing 4A [Source:HGNC Symbol;Acc:HGNC:24321]	protein_coding	15
MUC13	0.020294062	-2.602434573	0.3	0.789	0.263835194	1.113960547	mucin 13, cell surface associated [Source:HGNC Symbol;Acc:HGNC:7511]	protein_coding	3
ONECUT3	0.021073365	-6.627411028	0	0.553	0	0.967441803	one cut homeobox 3 [Source:HGNC Symbol;Acc:HGNC:13399]	protein_coding	19
MYL6	0.021684036	-1.767256326	0.667	0.974	0.838808896	1.813489102	myosin light chain 6 [Source:HGNC Symbol;Acc:HGNC:7587]	protein_coding	12
JAZF1	0.022189395	1.715860655	0.867	0.513	1.344883778	0.519671102	JAZF zinc finger 1 [Source:HGNC Symbol;Acc:HGNC:28917]	protein_coding	7
CD302	0.025479638	2.569360454	0.5	0.066	0.271535804	0.042177756	CD302 molecule [Source:HGNC Symbol;Acc:HGNC:30843]	protein_coding	2
MMD2	0.026575226	4.699970408	0.3	0	0.188408894	0	monocyte to macrophage differentiation associated 2 [Source:HGNC Symbol;Acc:HGNC:30133]	protein_coding	7
PRICKLE1	0.026575226	5.579158028	0.3	0	0.292518128	0	prickle planar cell polarity protein 1 [Source:HGNC Symbol;Acc:HGNC:17019]	protein_coding	12
NFAT5	0.027700784	1.426301916	0.933	0.75	1.479296343	0.773402972	nuclear factor of activated T cells 5 [Source:HGNC Symbol;Acc:HGNC:7774]	protein_coding	16
GPR158	0.030637174	2.333021759	0.633	0.158	0.639115649	0.136025174	G protein-coupled receptor 158 [Source:HGNC Symbol;Acc:HGNC:23689]	protein_coding	10
PAM	0.032013889	2.240515462	0.933	0.789	2.635311184	1.326156951	peptidylglycine alpha-amidating monooxygenase [Source:HGNC Symbol;Acc:HGNC:8596]	protein_coding	5
PRSS3	0.03447977	-3.478359391	0.067	0.618	0.049312256	0.638354273	serine protease 3 [Source:HGNC Symbol;Acc:HGNC:9486]	protein_coding	9
ECE1	0.035257495	2.039740689	0.833	0.382	0.800806963	0.250425967	endothelin converting enzyme 1 [Source:HGNC Symbol;Acc:HGNC:3146]	protein_coding	1
CDK13	0.035799139	1.104944113	0.967	0.684	1.16337239	0.610823295	cyclin dependent kinase 13 [Source:HGNC Symbol;Acc:HGNC:1733]	protein_coding	7
SULF2	0.040923527	4.322414717	0.333	0.013	0.228843409	0.005332875	sulfatase 2 [Source:HGNC Symbol;Acc:HGNC:20392]	protein_coding	20
ABCC1	0.042855085	-2.234570737	0.433	0.789	0.251347222	0.897427214	ATP binding cassette subfamily C member 1 (ABCC1 blood group) [Source:HGNC Symbol;Acc:HGNC:51]	protein_coding	16
NFASC	0.04367521	1.194753425	1	0.75	1.619203589	0.879977518	neurofascin [Source:HGNC Symbol;Acc:HGNC:29866]	protein_coding	1
HECTD1	0.043840293	1.216070358	0.933	0.632	1.046439412	0.514975009	HECT domain E3 ubiquitin protein ligase 1 [Source:HGNC Symbol;Acc:HGNC:20157]	protein_coding	14
ERC1	0.047894078	0.906905309	1	0.855	1.8308236	1.210293253	ELKS/RAB6-interacting/CAST family member 1 [Source:HGNC Symbol;Acc:HGNC:17072]	protein_coding	12
TMEM132B	0.048486479	1.925426375	0.6	0.145	0.656591084	0.142489899	transmembrane protein 132B [Source:HGNC Symbol;Acc:HGNC:29397]	protein_coding	12
