# Supplementary material for: Single-Cell Comparison of Small Intestinal Neuroendocrine Tumors and Enterochromaffin Cells from Two Patients
Source: Cancers (Basel). 2026 Jan 29;18(3):435. doi: 10.3390/cancers18030435 (PMC12897003; doi:10.3390/cancers18030435)
Supplement: Supplementary file 1 [file cancers-18-00435-s001.zip › TableS4_NetworkGeneNodes.csv]

Gene	Detailed description	Family	Mean log2 Fold Change	P.adj	Expressed in SI NET portion of cells	Expressed in EC portion of cells	Description	Biotype	Chromosome
ABCC1	Multidrug resistance-associated protein 1; Mediates export of organic anions and drugs from the cytoplasm. Mediates ATP-dependent transport of glutathione and glutathione conjugates, leukotriene C4, estradiol-17- beta-o-glucuronide, methotrexate, antiviral drugs and other xenobiotics. Confers resistance to anticancer drugs by decreasing accumulation of drug in cells, and by mediating ATP- and GSH…	Transporter	-2.708199749	0.012840601	0.419	0.765	ATP binding cassette subfamily C member 1 (ABCC1 blood group)	protein_coding	16
ABCG2	Broad substrate specificity ATP-binding cassette transporter ABCG2; Broad substrate specificity ATP-dependent transporter of the ATP-binding cassette (ABC) family that actively extrudes a wide variety of physiological compounds, dietary toxins and xenobiotics from cells. Involved in porphyrin homeostasis, mediating the export of protoporphyrin IX (PPIX) from both mitochondria to cytosol and cytos…	Transporter	-4.398404232	0.012142812	0.032	0.576	ATP binding cassette subfamily G member 2 (JR blood group)	protein_coding	4
ABI2	Abl interactor 2; Regulator of actin cytoskeleton dynamics underlying cell motility and adhesion. Functions as a component of the WAVE complex, which activates actin nucleating machinery Arp2/3 to drive lamellipodia formation. Acts as regulator and substrate of nonreceptor tyrosine kinases ABL1 and ABL2 involved in processes linked to cell growth and differentiation. Positively regulates ABL1-med…	Other	1.590952495	0.00052081	0.935	0.447	abl interactor 2	protein_coding	2
AKAP6	A-kinase anchor protein 6; Binds to type II regulatory subunits of protein kinase A and anchors/targets them to the nuclear membrane or sarcoplasmic reticulum. May act as an adapter for assembling multiprotein complexes.	Enzyme	3.842266236	1.31E-11	1	0.494	A-kinase anchoring protein 6	protein_coding	14
AKT3	RAC-gamma serine/threonine-protein kinase; AKT3 is one of 3 closely related serine/threonine-protein kinases (AKT1, AKT2 and AKT3) called the AKT kinase, and which regulate many processes including metabolism, proliferation, cell survival, growth and angiogenesis. This is mediated through serine and/or threonine phosphorylation of a range of downstream substrates. Over 100 substrate candidates ha…	Kinase	4.595143101	1.53E-15	1	0.153	AKT serine/threonine kinase 3	protein_coding	1
ANK3	Ankyrin-3; In skeletal muscle, required for costamere localization of DMD and betaDAG1 (By similarity). Membrane-cytoskeleton linker. May participate in the maintenance/targeting of ion channels and cell adhesion molecules at the nodes of Ranvier and axonal initial segments. Regulates KCNA1 channel activity in function of dietary Mg(2+) levels, and thereby contributes to the regulation of renal M…	Other	1.574884523	0.001075984	1	0.835	ankyrin 3	protein_coding	10
ANPEP	Aminopeptidase N; Broad specificity aminopeptidase which plays a role in the final digestion of peptides generated from hydrolysis of proteins by gastric and pancreatic proteases. Also involved in the processing of various peptides including peptide hormones, such as angiotensin III and IV, neuropeptides, and chemokines. May also be involved the cleavage of peptides bound to major histocompatibil…	Enzyme	-4.491508285	1.30E-06	0.226	0.847	alanyl aminopeptidase, membrane	protein_coding	15
APBA1	Amyloid-beta A4 precursor protein-binding family A member 1; Putative function in synaptic vesicle exocytosis by binding to Munc18-1, an essential component of the synaptic vesicle exocytotic machinery. May modulate processing of the amyloid-beta precursor protein (APP) and hence formation of APP-beta.	Other	3.295264545	2.40E-05	0.613	0.071	amyloid beta precursor protein binding family A member 1	protein_coding	9
APBB2	Amyloid-beta A4 precursor protein-binding family B member 2; May modulate the internalization of amyloid-beta precursor protein.	Other	2.80961978	3.68E-10	1	0.612	amyloid beta precursor protein binding family B member 2	protein_coding	4
APLP1	Amyloid-like protein 1; May play a role in postsynaptic function. The C-terminal gamma-secretase processed fragment, ALID1, activates transcription activation through APBB1 (Fe65) binding (By similarity). Couples to JIP signal transduction through C-terminal binding. May interact with cellular G-protein signaling pathways. Can regulate neurite outgrowth through binding to components of the extrac…	Other	3.806008386	1.86E-05	0.548	0.047	amyloid beta precursor like protein 1	protein_coding	19
APOA1	Truncated apolipoprotein A-I; Participates in the reverse transport of cholesterol from tissues to the liver for excretion by promoting cholesterol efflux from tissues and by acting as a cofactor for the lecithin cholesterol acyltransferase (LCAT). As part of the SPAP complex, activates spermatozoa motility.	Other	-4.291409797	0.000190461	0.419	0.929	apolipoprotein A1	protein_coding	11
APOA4	Apolipoprotein A-IV; May have a role in chylomicrons and VLDL secretion and catabolism. Required for efficient activation of lipoprotein lipase by ApoC-II; potent activator of LCAT. Apoa-IV is a major component of HDL and chylomicrons; Belongs to the apolipoprotein A1/A4/E family.	Other	-7.597843503	3.41E-05	0.097	0.741	apolipoprotein A4	protein_coding	11
ASPH	Aspartate beta-hydroxylase; ASPH catalyzes the post-translational beta-hydroxylation of aspartyl and asparaginyl residues in epidermal growth factor�like domains and is involved in calcium homeostasis and cell signaling; Belongs to the aspartate/asparagine beta-hydroxylase family.	Enzyme	-3.513901066	0.002514468	0.467	0.803	aspartate beta-hydroxylase	protein_coding	8
ATXN1	Ataxin-1; Chromatin-binding factor that repress Notch signaling in the absence of Notch intracellular domain by acting as a CBF1 corepressor. Binds to the HEY promoter and might assist, along with NCOR2, RBPJ- mediated repression. Binds RNA in vitro. May be involved in RNA metabolism. In concert with CIC and ATXN1L, involved in brain development (By similarity).	Other	1.757768005	0.000176842	0.968	0.565	ataxin 1	protein_coding	6
ATXN2	Ataxin-2; Involved in EGFR trafficking, acting as negative regulator of endocytic EGFR internalization at the plasma membrane.	Other	1.583311443	1.37E-06	1	0.729	ataxin 2	protein_coding	12
BAIAP2	Brain-specific angiogenesis inhibitor 1-associated protein 2; Adapter protein that links membrane-bound small G-proteins to cytoplasmic effector proteins. Necessary for CDC42-mediated reorganization of the actin cytoskeleton and for RAC1-mediated membrane ruffling. Involved in the regulation of the actin cytoskeleton by WASF family members and the Arp2/3 complex. Plays a role in neurite growth. A…	Other	4.702335214	1.29E-12	0.806	0.035	BAR/IMD domain containing adaptor protein 2	protein_coding	17
CACNA1A	Voltage-dependent P/Q-type calcium channel subunit alpha-1A; Voltage-sensitive calcium channels (VSCC) mediate the entry of calcium ions into excitable cells and are also involved in a variety of calcium-dependent processes, including muscle contraction, hormone or neurotransmitter release, gene expression, cell motility, cell division and cell death. The isoform alpha-1A gives rise to P and/or Q…	Ion Channel	-2.957215605	3.27E-05	0.645	0.906	calcium voltage-gated channel subunit alpha1 A	protein_coding	19
CACNA1B	Voltage-dependent N-type calcium channel subunit alpha-1B; Voltage-sensitive calcium channels (VSCC) mediate the entry of calcium ions into excitable cells and are also involved in a variety of calcium-dependent processes, including muscle contraction, hormone or neurotransmitter release, gene expression, cell motility, cell division and cell death. The isoform alpha-1B gives rise to N-type calci…	Ion Channel	2.157365794	4.31E-11	0.742	0.024	calcium voltage-gated channel subunit alpha1 B	protein_coding	9
CACNA1D	Voltage-dependent L-type calcium channel subunit alpha-1D; Voltage-sensitive calcium channels (VSCC) mediate the entry of calcium ions into excitable cells and are also involved in a variety of calcium-dependent processes, including muscle contraction, hormone or neurotransmitter release, gene expression, cell motility, cell division and cell death. The isoform alpha-1D gives rise to L-type calci…	Ion Channel	2.951332417	1.28E-10	1	0.4	calcium voltage-gated channel subunit alpha1 D	protein_coding	3
CDKN1A	Cyclin-dependent kinase inhibitor 1; May be involved in p53/TP53 mediated inhibition of cellular proliferation in response to DNA damage. Binds to and inhibits cyclin- dependent kinase activity, preventing phosphorylation of critical cyclin-dependent kinase substrates and blocking cell cycle progression. Functions in the nuclear localization and assembly of cyclin D-CDK4 complex and promotes its …	Enzyme	-4.460286861	9.56E-06	0.065	0.776	cyclin dependent kinase inhibitor 1A	protein_coding	6
CLDN4	Claudin-4; Channel-forming tight junction protein that mediates paracellular chloride transport in the kidney. Plays a critical role in the paracellular reabsorption of filtered chloride in the kidney collecting ducts. Claudins play a major role in tight junction-specific obliteration of the intercellular space, through calcium-independent cell-adhesion activity; Belongs to the claudin family.	Other	-3.405809475	0.000291614	0.419	0.812	claudin 4	protein_coding	7
CLDN7	Claudin-7; Plays a major role in tight junction-specific obliteration of the intercellular space; Belongs to the claudin family.	Other	-1.842983225	0.033939181	0.613	0.835	claudin 7	protein_coding	17
CLU	Clusterin alpha chain; [Isoform 1]: Functions as extracellular chaperone that prevents aggregation of non native proteins. Prevents stress-induced aggregation of blood plasma proteins. Inhibits formation of amyloid fibrils by APP, APOC2, B2M, CALCA, CSN3, SNCA and aggregation-prone LYZ variants (in vitro). Does not require ATP. Maintains partially unfolded proteins in a state appropriate for subs…	Other	-6.931562754	0.0002589	0.032	0.671	clusterin	protein_coding	8
COX4I1	Cytochrome c oxidase subunit 4 isoform 1, mitochondrial; Component of the cytochrome c oxidase, the last enzyme in the mitochondrial electron transport chain which drives oxidative phosphorylation. The respiratory chain contains 3 multisubunit complexes succinate dehydrogenase (complex II, CII), ubiquinol- cytochrome c oxidoreductase (cytochrome b-c1 complex, complex III, CIII) and cytochrome c o…	Enzyme	-1.816586604	0.025826255	0.548	0.871	cytochrome c oxidase subunit 4I1	protein_coding	16
COX6C	Cytochrome c oxidase subunit 6C; Component of the cytochrome c oxidase, the last enzyme in the mitochondrial electron transport chain which drives oxidative phosphorylation. The respiratory chain contains 3 multisubunit complexes succinate dehydrogenase (complex II, CII), ubiquinol- cytochrome c oxidoreductase (cytochrome b-c1 complex, complex III, CIII) and cytochrome c oxidase (complex IV, CIV)…	Enzyme	-2.187074816	0.006012792	0.581	0.871	cytochrome c oxidase subunit 6C	protein_coding	8
DAPK1	Death-associated protein kinase 1; Calcium/calmodulin-dependent serine/threonine kinase involved in multiple cellular signaling pathways that trigger cell survival, apoptosis, and autophagy. Regulates both type I apoptotic and type II autophagic cell deaths signal, depending on the cellular setting. The former is caspase-dependent, while the latter is caspase-independent and is characterized by t…	Kinase	3.535707336	8.15E-11	0.968	0.188	death associated protein kinase 1	protein_coding	9
DAPK2	Death-associated protein kinase 2; Calcium/calmodulin-dependent serine/threonine kinase involved in multiple cellular signaling pathways that trigger cell survival, apoptosis, and autophagy. Regulates both type I apoptotic and type II autophagic cell death signals, depending on the cellular setting. The former is caspase-dependent, while the latter is caspase-independent and is characterized by t…	Kinase	-6.804067892	1.60E-07	0.032	0.824	death associated protein kinase 2	protein_coding	15
DPP4	Dipeptidyl peptidase 4 membrane form; Cell surface glycoprotein receptor involved in the costimulatory signal essential for T-cell receptor (TCR)-mediated T- cell activation. Acts as a positive regulator of T-cell coactivation, by binding at least ADA, CAV1, IGF2R, and PTPRC. Its binding to CAV1 and CARD11 induces T-cell proliferation and NF-kappa-B activation in a T-cell receptor/CD3-dependent m…	Enzyme	-2.087408829	0.015736425	0.774	0.882	dipeptidyl peptidase 4	protein_coding	2
FOXP2	Forkhead box protein P2; Transcriptional repressor that may play a role in the specification and differentiation of lung epithelium. May also play a role in developing neural, gastrointestinal and cardiovascular tissues. Can act with CTBP1 to synergistically repress transcription but CTPBP1 is not essential. Plays a role in synapse formation by regulating SRPX2 levels. Involved in neural mechanis…	Transcription Factor	-7.051351881	1.07E-06	0	0.776	forkhead box P2	protein_coding	7
GRIA2	Glutamate receptor 2; Receptor for glutamate that functions as ligand-gated ion channel in the central nervous system and plays an important role in excitatory synaptic transmission. L-glutamate acts as an excitatory neurotransmitter at many synapses in the central nervous system. Binding of the excitatory neurotransmitter L-glutamate induces a conformation change, leading to the opening of the c…	Ion Channel	3.977690053	7.93E-19	0.968	0.012	glutamate ionotropic receptor AMPA type subunit 2	protein_coding	4
GRIA3	Glutamate receptor 3; Receptor for glutamate that functions as ligand-gated ion channel in the central nervous system and plays an important role in excitatory synaptic transmission. L-glutamate acts as an excitatory neurotransmitter at many synapses in the central nervous system. Binding of the excitatory neurotransmitter L-glutamate induces a conformation change, leading to the opening of the c…	Ion Channel	4.312385983	8.00E-15	0.935	0.071	glutamate ionotropic receptor AMPA type subunit 3	protein_coding	X
IL1RAP	Interleukin-1 receptor accessory protein; Coreceptor for IL1RL2 in the IL-36 signaling system (By similarity). Coreceptor with IL1R1 in the IL-1 signaling system. Associates with IL1R1 bound to IL1B to form the high affinity interleukin-1 receptor complex which mediates interleukin-1-dependent activation of NF-kappa-B and other pathways. Signaling involves the recruitment of adapter molecules suc…	Other	3.54901417	3.27E-06	0.677	0.106	interleukin 1 receptor accessory protein	protein_coding	3
ITPR1	Inositol 1,4,5-trisphosphate receptor type 1; ITPR1 functions as an intracellular calcium-release channel mediating IP?-induced calcium release from the endoplasmic reticulum; Belongs to the inositol 1,4,5-trisphosphate receptor family	Transporter	1.538758175	0.013305708	0.967	0.539	inositol 1,4,5-trisphosphate receptor type 1	protein_coding	3
MEP1A	Meprin A subunit alpha.	Other	-5.441410716	3.05E-05	0.032	0.718	meprin A subunit alpha	protein_coding	6
MGAM	Maltase-glucoamylase, intestinal; May serve as an alternate pathway for starch digestion when luminal alpha-amylase activity is reduced because of immaturity or malnutrition. May play a unique role in the digestion of malted dietary oligosaccharides used in food manufacturing.	Enzyme	-5.36083137	0.00041198	0.032	0.659	maltase-glucoamylase	protein_coding	7
MGAM2	Maltase-glucoamylase 2.	Enzyme	-4.588407815	0.001043797	0.161	0.706	maltase-glucoamylase 2 (putative)	protein_coding	7
MLPH	Melanophilin; Rab effector protein involved in melanosome transport. Serves as link between melanosome-bound RAB27A and the motor protein MYO5A.	Other	3.951018806	2.15E-13	0.903	0.082	melanophilin	protein_coding	2
MYH14	Myosin-14; Cellular myosin that appears to play a role in cytokinesis, cell shape, and specialized functions such as secretion and capping.	Other	-1.926991555	0.003022674	0.677	0.847	myosin heavy chain 14	protein_coding	19
MYL6	Myosin light polypeptide 6; Regulatory light chain of myosin. Does not bind calcium.	Other	-1.713371958	0.043600347	0.645	0.941	myosin light chain 6	protein_coding	12
MYO5A	Unconventional myosin-Va; Processive actin-based motor that can move in large steps approximating the 36-nm pseudo-repeat of the actin filament. Involved in melanosome transport. Also mediates the transport of vesicles to the plasma membrane. May also be required for some polarization process involved in dendrite formation.	Other	3.779983703	1.77E-12	0.903	0.094	myosin VA	protein_coding	15
NFASC	Neurofascin; Neurofascin is a cell adhesion molecule involved in the organization of axon initial segments and nodes of Ranvier and plays a role in neuron�glia interactions; Belongs to the L1 family of neural cell adhesion molecules.	Other	1.194753425	0.04367521	1	0.75	neurofascin	protein_coding	1
NFATC2	Nuclear factor of activated T-cells, cytoplasmic 2; Plays a role in the inducible expression of cytokine genes in T-cells, especially in the induction of the IL-2, IL-3, IL-4, TNF-alpha or GM-CSF. Promotes invasive migration through the activation of GPC6 expression and WNT5A signaling pathway.	Transcription Factor	2.897131394	0.000141551	0.742	0.235	nuclear factor of activated T cells 2	protein_coding	20
NRCAM	Neuronal cell adhesion molecule; Cell adhesion protein that is required for normal responses to cell-cell contacts in brain and in the peripheral nervous system. Plays a role in neurite outgrowth in response to contactin binding. Plays a role in mediating cell-cell contacts between Schwann cells and axons. Plays a role in the formation and maintenance of the nodes of Ranvier on myelinated axons. …	Other	1.859414571	1.74E-05	0.935	0.353	neuronal cell adhesion molecule	protein_coding	7
NRP1	Neuropilin-1; Receptor involved in the development of the cardiovascular system, in angiogenesis, in the formation of certain neuronal circuits and in organogenesis outside the nervous system. It mediates the chemorepulsant activity of semaphorins. It binds to semaphorin 3A, The PLGF-2 isoform of PGF, The VEGF165 isoform of VEGFA and VEGFB. Coexpression with KDR results in increased VEGF165 bindi…	Other	4.037514534	1.50E-13	0.968	0.153	neuropilin 1	protein_coding	10
NRXN1	Neurexin-1; Cell surface protein involved in cell-cell-interactions, exocytosis of secretory granules and regulation of signal transmission. Function is isoform-specific. Alpha-type isoforms have a long N- terminus with six laminin G-like domains and play an important role in synaptic signal transmission. Alpha-type isoforms play a role in the regulation of calcium channel activity and Ca(2+)-tri…	Other	4.966809103	1.05E-18	1	0.035	neurexin 1	protein_coding	2
NTS	Neurotensin/neuromedin N; Neurotensin may play an endocrine or paracrine role in the regulation of fat metabolism. It causes contraction of smooth muscle; Belongs to the neurotensin family.	Other	-14.22102734	0.000326772	0	0.647	neurotensin	protein_coding	12
PDE4D	cAMP-specific 3',5'-cyclic phosphodiesterase 4D; Hydrolyzes the second messenger cAMP, which is a key regulator of many important physiological processes.	Enzyme	1.501409949	5.15E-07	1	0.929	phosphodiesterase 4D	protein_coding	5
PLXNA4	Plexin-A4; Coreceptor for SEMA3A. Necessary for signaling by class 3 semaphorins and subsequent remodeling of the cytoskeleton. Plays a role in axon guidance in the developing nervous system. Class 3 semaphorins bind to a complex composed of a neuropilin and a plexin. The plexin modulates the affinity of the complex for specific semaphorins, and its cytoplasmic domain is required for the activati…	Other	-6.834285222	0.002070015	0	0.6	plexin A4	protein_coding	7
PPP2R2B	Serine/threonine-protein phosphatase 2A 55 kDa regulatory subunit B beta isoform; The B regulatory subunit might modulate substrate selectivity and catalytic activity, and also might direct the localization of the catalytic enzyme to a particular subcellular compartment. Within the PP2A holoenzyme complex, isoform 2 is required to promote proapoptotic activity (By similarity). Isoform 2 regulates…	Enzyme	3.67259221	6.40E-10	0.871	0.153	protein phosphatase 2 regulatory subunit Bbeta	protein_coding	5
PRSS3	Trypsin-3; Digestive protease that cleaves proteins preferentially after an Arg residue and has proteolytic activity toward Kunitz-type trypsin inhibitors. Belongs to the peptidase S1 family.	Enzyme	-5.00134133	0.007194178	0.032	0.588	serine protease 3	protein_coding	9
PTPRN	Receptor-type tyrosine-protein phosphatase-like N; Plays a role in vesicle-mediated secretory processes. Required for normal accumulation of secretory vesicles in hippocampus, pituitary and pancreatic islets (By similarity). Required for the accumulation of normal levels of insulin- containing vesicles and preventing their degradation. Plays a role in insulin secretion in response to glucose stim…	Enzyme	6.412398421	1.99E-16	0.871	0.012	protein tyrosine phosphatase receptor type N	protein_coding	2
PTPRN2	Receptor-type tyrosine-protein phosphatase N2; Plays a role in vesicle-mediated secretory processes. Required for normal accumulation of secretory vesicles in hippocampus, pituitary and pancreatic islets. Required for the accumulation of normal levels of insulin-containing vesicles and preventing their degradation. Plays a role in insulin secretion in response to glucose stimuli. Required for nor…	Enzyme	1.494928984	0.002673834	1	0.776	protein tyrosine phosphatase receptor type N2	protein_coding	7
PTPRS	Receptor-type tyrosine-protein phosphatase S; Cell surface receptor that binds to glycosaminoglycans, including chondroitin sulfate proteoglycans and heparan sulfate proteoglycan. Binding to chondroitin sulfate and heparan sulfate proteoglycans has opposite effects on PTPRS oligomerization and regulation of neurite outgrowth. Contributes to the inhibition of neurite and axonal outgrowth by chondr…	Enzyme	3.771848055	1.05E-06	0.581	0.035	protein tyrosine phosphatase receptor type S	protein_coding	19
QKI	Protein quaking; RNA-binding protein that plays a central role in myelinization. Binds to the 5'-NACUAAY-N(1,20)-UAAY- 3' RNA core sequence. Regulates target mRNA stability. In addition, acts by regulating pre-mRNA splicing, mRNA export and protein translation. Required to protect and promote stability of mRNAs such as MBP and CDKN1B. Regulator of oligodendrocyte differentiation and maturation in…	Other	4.033082887	6.47E-10	0.645	0.012	QKI, KH domain containing RNA binding	protein_coding	6
RABGEF1	Rab5 GDP/GTP exchange factor; Rab effector protein acting as linker between gamma-adaptin, RAB4A or RAB5A. Involved in endocytic membrane fusion and membrane trafficking of recycling endosomes. Stimulates nucleotide exchange on RAB5A. Can act as a ubiquitin ligase (By similarity).	Other	2.047207925	1.55E-06	0.968	0.647	RAB guanine nucleotide exchange factor 1	protein_coding	7
RBPJ	Recombining binding protein suppressor of hairless; Transcriptional regulator that plays a central role in Notch signaling, a signaling pathway involved in cell-cell communication that regulates a broad spectrum of cell-fate determinations. Acts as a transcriptional repressor when it is not associated with Notch proteins. When associated with some NICD product of Notch proteins (Notch intracellul…	Transcription Factor	1.396917205	0.012276272	0.968	0.647	recombination signal binding protein for immunoglobulin kappa J region	protein_coding	4
RBPMS	RNA-binding protein with multiple splicing; Acts as a coactivator of transcriptional activity. Required to increase TGFB1/Smad-mediated transactivation. Acts through SMAD2, SMAD3 and SMAD4 to increase transcriptional activity. Increases phosphorylation of SMAD2 and SMAD3 on their C-terminal SSXS motif, possibly through recruitment of TGFBR1. Promotes the nuclear accumulation of SMAD2, SMAD3 and S…	Other	4.198918619	1.42E-10	0.806	0.071	RNA binding protein, mRNA processing factor	protein_coding	8
RUFY3	Protein RUFY3; Plays a role in the generation of neuronal polarity formation and axon growth (By similarity). Implicated in the formation of a single axon by developing neurons (By similarity). May inhibit the formation of additional axons by inhibition of PI3K in minor neuronal processes (By similarity). Plays a role in the formation of F-actin- enriched protrusive structures at the cell periphe…	Other	2.256629017	1.00E-08	1	0.494	RUN and FYVE domain containing 3	protein_coding	4
RYR2	Ryanodine receptor 2; Calcium channel that mediates the release of Ca(2+) from the sarcoplasmic reticulum into the cytoplasm and thereby plays a key role in triggering cardiac muscle contraction. Aberrant channel activation can lead to cardiac arrhythmia. In cardiac myocytes, calcium release is triggered by increased Ca(2+) levels due to activation of the L-type calcium channel CACNA1C. The calci…	Ion Channel	7.366555534	3.41E-11	0.677	0.012	ryanodine receptor 2	protein_coding	1
SCN8A	Sodium channel protein type 8 subunit alpha; Mediates the voltage-dependent sodium ion permeability of excitable membranes. Assuming opened or closed conformations in response to the voltage difference across the membrane, the protein forms a sodium-selective channel through which Na(+) ions may pass in accordance with their electrochemical gradient. Belongs to the sodium channel (TC 1.A.1.10) fa…	Ion Channel	2.129675207	0.000665908	0.806	0.235	sodium voltage-gated channel alpha subunit 8	protein_coding	12
SEMA6A	Semaphorin-6A; Cell surface receptor for PLXNA2 that plays an important role in cell-cell signaling. Required for normal granule cell migration in the developing cerebellum. Promotes reorganization of the actin cytoskeleton and plays an important role in axon guidance in the developing central nervous system. Can act as repulsive axon guidance cue. Has repulsive action towards migrating granular …	Other	-4.529174357	2.27E-05	0.161	0.776	semaphorin 6A	protein_coding	5
SEMA6D	Semaphorin-6D; Shows growth cone collapsing activity on dorsal root ganglion (DRG) neurons in vitro. May be a stop signal for the DRG neurons in their target areas, and possibly also for other neurons. May also be involved in the maintenance and remodeling of neuronal connections; Belongs to the semaphorin family.	Other	2.885786123	0.000879522	0.742	0.235	semaphorin 6D	protein_coding	15
SHTN1	Shootin-1; Involved in the generation of internal asymmetric signals required for neuronal polarization and neurite outgrowth. Mediates netrin-1-induced F-actin-substrate coupling or 'clutch engagement' within the axon growth cone through activation of CDC42, RAC1 and PAK1- dependent signaling pathway, thereby converting the F-actin retrograde flow into traction forces, concomitantly with filopod…	Other	3.107731704	2.09E-11	1	0.576	shootin 1	protein_coding	10
SI	Sucrase-isomaltase, intestinal; Plays an important role in the final stage of carbohydrate digestion. Isomaltase activity is specific for both alpha-1,4- and alpha-1,6-oligosaccharides; Belongs to the glycosyl hydrolase 31 family.	Enzyme	-5.550061498	0.00015515	0.032	0.682	sucrase-isomaltase	protein_coding	3
SNAP25	Synaptosomal-associated protein 25; t-SNARE involved in the molecular regulation of neurotransmitter release. May play an important role in the synaptic function of specific neuronal systems. Associates with proteins involved in vesicle docking and membrane fusion. Regulates plasma membrane recycling through its interaction with CENPF. Modulates the gating characteristics of the delayed rectifier…	Other	1.225581116	0.002781727	1	0.659	synaptosome associated protein 25	protein_coding	20
SPINK1	Serine protease inhibitor Kazal-type 1; Serine protease inhibitor which exhibits anti-trypsin activity. In the pancreas, protects against trypsin- catalyzed premature activation of zymogens (By similarity).	Enzyme	-6.871568119	2.35E-08	0.032	0.859	serine peptidase inhibitor Kazal type 1	protein_coding	5
STXBP1	Syntaxin-binding protein 1; Participates in the regulation of synaptic vesicle docking and fusion through interaction with GTP-binding proteins (By similarity). Essential for neurotransmission and binds syntaxin, a component of the synaptic vesicle fusion machinery probably in a 1:1 ratio. Can interact with syntaxins 1, 2, and 3 but not syntaxin 4. May play a role in determining the specificity o…	Other	1.664015575	0.000192766	0.968	0.624	syntaxin binding protein 1	protein_coding	9
SYN2	Synapsin-2; Neuronal phosphoprotein that coats synaptic vesicles, binds to the cytoskeleton, and is believed to function in the regulation of neurotransmitter release. May play a role in noradrenaline secretion by sympathetic neurons (By similarity); Belongs to the synapsin family.	Other	3.387861061	1.81E-09	0.806	0.082	synapsin II	protein_coding	3
TAC1	C-terminal-flanking peptide; Tachykinins are active peptides which excite neurons, evoke behavioral responses, are potent vasodilators and secretagogues, and contract (directly or indirectly) many smooth muscles.	Other	5.227595199	1.95E-08	0.806	0.165	tachykinin precursor 1	protein_coding	7
TRPC1	Transient receptor potential cation channel subfamily C member 1 (TRPC1); TRPC1 functions as a calcium-permeable cation channel involved in receptor-operated and store-operated calcium entry; Belongs to the transient receptor potential (TRP) channel family, TRPC subfamily.	Transporter	2.468508878	9.55E-09	0.833	0.092	transient receptor potential cation channel subfamily C member 1	protein_coding	3
UBB	Polyubiquitin-B; [Ubiquitin]: Exists either covalently attached to another protein, or free (unanchored). When covalently bound, it is conjugated to target proteins via an isopeptide bond either as a monomer (monoubiquitin), a polymer linked via different Lys residues of the ubiquitin (polyubiquitin chains) or a linear polymer linked via the initiator Met of the ubiquitin (linear polyubiquitin ch…	Other	-1.791868025	0.03492086	0.419	0.882	ubiquitin B	protein_coding	17
UNC79	Protein unc-79 homolog; Component of the NALCN sodium channel complex, a cation channel activated either by neuropeptides substance P or neurotensin that controls neuronal excitability; Belongs to the unc-79 family.	Other	4.082550671	1.87E-18	1	0.047	unc-79 homolog, NALCN channel complex subunit	protein_coding	14
UNC80	Protein unc-80 homolog; Component of the NALCN sodium channel complex, required for channel regulation. This complex is a cation channel activated by neuropeptides substance P, neurotensin, and extracellular calcium that regulates neuronal excitability by controlling the sizes of NALCN- dependent sodium-leak current. UNC80 is essential for NALCN sensitivity to extracellular calcium.	Other	3.024113959	5.69E-13	0.968	0.141	unc-80 homolog, NALCN channel complex subunit	protein_coding	2
USP9Y	Probable ubiquitin carboxyl-terminal hydrolase FAF-Y; May function as a ubiquitin-protein or polyubiquitin hydrolase involved both in the processing of ubiquitin precursors and of ubiquitinated proteins. May therefore play an important regulatory role at the level of protein turnover by preventing degradation of proteins through the removal of conjugated ubiquitin. Essential component of TGF-beta…	Enzyme	3.049522541	3.35E-06	0.581	0.047	ubiquitin specific peptidase 9 Y-linked	protein_coding	Y
UTY	Histone demethylase UTY; Male-specific histone demethylase that catalyzes trimethylated 'Lys-27' (H3K27me3) demethylation in histone H3. Has relatively low lysine demethylase activity. Belongs to the UTX family.	Epigenetic	2.788384616	2.51E-06	0.613	0.047	ubiquitously transcribed tetratricopeptide repeat containing, Y-linked	protein_coding	Y
