# Supplementary material for: Single-Cell Comparison of Small Intestinal Neuroendocrine Tumors and Enterochromaffin Cells from Two Patients
Source: Cancers (Basel). 2026 Jan 29;18(3):435. doi: 10.3390/cancers18030435 (PMC12897003; doi:10.3390/cancers18030435)
Supplement: Supplementary file 1 [file cancers-18-00435-s001.zip › TableS5_SINET_vs_Serotonergic_vs_Nonserotonergic.csv]

SI-NET vs Serotonergic	Gene	P.adj	Mean log2 Fold Change	Expressed in SI-NET portion of cells	Expressed in Serotonergic EC portion of cells	Mean SINET Expression	Mean Serotonergic Expression	Description	Biotype	Chromosome						SI-NET vs Non-serotonergic	Gene	P.adj	Mean log2 Fold Change	Expressed in SI-NET portion of cells	Expressed in Non-serotonergic EC portion of cells	Description	Biotype	Chromosome
	BRINP3	6.21E-06	-9.276493472	0	1	0	2.820189701	BMP/retinoic acid inducible neural specific 3 [Source:HGNC Symbol;Acc:HGNC:22393]	protein coding	1							LMX1A	1.47E-15	7.549454585	1	0.016	LIM homeobox transcription factor 1 alpha [Source:HGNC Symbol;Acc:HGNC:6653]	protein coding	1
	NPNT	6.21E-06	-7.108211459	0	1	0	1.548748699	nephronectin [Source:HGNC Symbol;Acc:HGNC:27405]	protein coding	4							MYT1L	3.89E-15	8.808578604	0.967	0	myelin transcription factor 1 like [Source:HGNC Symbol;Acc:HGNC:7623]	protein coding	2
	AGMO	1.52E-05	-8.467943173	0.033	1	0.01259339	2.810393763	alkylglycerol monooxygenase [Source:HGNC Symbol;Acc:HGNC:33784]	protein coding	7							TPH1	6.96E-15	6.70052836	1	0.032	tryptophan hydroxylase 1 [Source:HGNC Symbol;Acc:HGNC:12008]	protein coding	11
	FOLH1	1.52E-05	-6.682114223	0.033	1	0.016819483	1.82503127	folate hydrolase 1 [Source:HGNC Symbol;Acc:HGNC:3788]	protein coding	11							KCNIP1	9.10E-15	5.763976082	1	0.016	potassium voltage-gated channel interacting protein 1 [Source:HGNC Symbol;Acc:HGNC:15521]	protein coding	5
	CEACAM20	4.49E-05	-7.61455652	0	0.929	0	1.802044041	CEA cell adhesion molecule 20 [Source:HGNC Symbol;Acc:HGNC:24879]	protein coding	19							SV2C	1.25E-14	5.858784816	1	0.048	synaptic vesicle glycoprotein 2C [Source:HGNC Symbol;Acc:HGNC:30670]	protein coding	5
	MALRD1	6.41E-05	-8.701235449	0.1	1	0.034041523	3.038843347	MAM and LDL receptor class A domain containing 1 [Source:HGNC Symbol;Acc:HGNC:24331]	protein coding	10							RBFOX1	1.52E-14	8.282983328	1	0.065	RNA binding fox-1 homolog 1 [Source:HGNC Symbol;Acc:HGNC:18222]	protein coding	16
	ANXA2	0.000122236	-5.497413886	0.033	0.929	0.011626586	0.937931461	annexin A2 [Source:HGNC Symbol;Acc:HGNC:537]	protein coding	15							GRIA2	2.65E-14	7.499542485	0.933	0	glutamate ionotropic receptor AMPA type subunit 2 [Source:HGNC Symbol;Acc:HGNC:4572]	protein coding	4
	KRT20	0.000122236	-8.166987188	0.033	0.929	0.023333909	2.689004898	keratin 20 [Source:HGNC Symbol;Acc:HGNC:20412]	protein coding	17							DACH2	2.65E-14	9.194889962	0.933	0	dachshund family transcription factor 2 [Source:HGNC Symbol;Acc:HGNC:16814]	protein coding	X
	GRIA4	0.000176708	-5.549917968	0.033	0.929	0.03081764	1.408307267	glutamate ionotropic receptor AMPA type subunit 4 [Source:HGNC Symbol;Acc:HGNC:4574]	protein coding	11							FMN2	2.91E-14	6.672155787	0.967	0.032	formin 2 [Source:HGNC Symbol;Acc:HGNC:14074]	protein coding	1
	ID1	0.000217802	-4.377170649	0.1	1	0.115986815	1.791492757	inhibitor of DNA binding 1 [Source:HGNC Symbol;Acc:HGNC:5360]	protein coding	20							CTNNA2	3.47E-14	6.941751932	0.967	0.032	catenin alpha 2 [Source:HGNC Symbol;Acc:HGNC:2510]	protein coding	2
	PKHD1L1	0.000298653	-7.324836972	0	0.857	0	1.540303281	PKHD1 like 1 [Source:HGNC Symbol;Acc:HGNC:20313]	protein coding	8							NRXN1	5.40E-14	6.24318383	0.967	0.032	neurexin 1 [Source:HGNC Symbol;Acc:HGNC:8008]	protein coding	2
	MEP1B	0.000298653	-5.159299597	0	0.857	0	0.665380845	meprin A subunit beta [Source:HGNC Symbol;Acc:HGNC:7020]	protein coding	18							UNC79	5.54E-14	6.547485463	0.967	0.048	unc-79 homolog, NALCN channel complex subunit [Source:HGNC Symbol;Acc:HGNC:19966]	protein coding	14
	MEP1A	0.000344771	-5.290696	0.067	0.929	0.04291411	1.462116676	meprin A subunit alpha [Source:HGNC Symbol;Acc:HGNC:7015]	protein coding	6							IGKC	1.03E-13	7.159000635	0.933	0.016	immunoglobulin kappa constant [Source:HGNC Symbol;Acc:HGNC:5716]	IG C gene	2
	CCDC200	0.000344771	-5.460932511	0.067	0.929	0.02886656	1.215557391	coiled-coil domain containing 200 [Source:HGNC Symbol;Acc:HGNC:43658]	protein coding	17							NEGR1	1.44E-13	6.329680576	0.967	0.048	neuronal growth regulator 1 [Source:HGNC Symbol;Acc:HGNC:17302]	protein coding	1
	CTSC	0.000489508	-5.341783218	0.067	0.929	0.043052838	1.408033051	cathepsin C [Source:HGNC Symbol;Acc:HGNC:2528]	protein coding	11							GLRA3	1.74E-13	7.894435406	0.9	0	glycine receptor alpha 3 [Source:HGNC Symbol;Acc:HGNC:4328]	protein coding	4
	FHOD3	0.000521991	-4.174725451	0.133	1	0.1256824	1.551583299	formin homology 2 domain containing 3 [Source:HGNC Symbol;Acc:HGNC:26178]	protein coding	18							LINC02484	1.74E-13	8.737071088	0.9	0	long intergenic non-protein coding RNA 2484 [Source:HGNC Symbol;Acc:HGNC:53459]	lncRNA	4
	ADIRF	0.000608869	-4.899151942	0.1	0.929	0.045462281	1.11806141	adipogenesis regulatory factor [Source:HGNC Symbol;Acc:HGNC:24043]	protein coding	10							MTMR7	1.74E-13	6.704407825	0.9	0	myotubularin related protein 7 [Source:HGNC Symbol;Acc:HGNC:7454]	protein coding	8
	SPINK1	0.000692604	-5.318212313	0.067	0.929	0.064408635	1.768842851	serine peptidase inhibitor Kazal type 1 [Source:HGNC Symbol;Acc:HGNC:11244]	protein coding	5							CTNND2	1.83E-13	7.24260488	0.933	0.032	catenin delta 2 [Source:HGNC Symbol;Acc:HGNC:2516]	protein coding	5
	TBX3	0.000826313	-4.692859297	0.3	1	0.12404351	1.602393407	T-box transcription factor 3 [Source:HGNC Symbol;Acc:HGNC:11602]	protein coding	12							HDAC9	5.18E-13	4.860575959	0.967	0.048	histone deacetylase 9 [Source:HGNC Symbol;Acc:HGNC:14065]	protein coding	7
	UCN3	0.000974638	-4.103591891	0.167	1	0.142439149	1.749134247	urocortin 3 [Source:HGNC Symbol;Acc:HGNC:17781]	protein coding	10							SLC6A15	5.43E-13	6.467616093	0.9	0.016	solute carrier family 6 member 15 [Source:HGNC Symbol;Acc:HGNC:13621]	protein coding	12
	ITPRID2	0.001074888	-5.585088567	0.333	1	0.152713557	2.441286347	ITPR interacting domain containing 2 [Source:HGNC Symbol;Acc:HGNC:11319]	protein coding	2							PLAAT1	1.09E-12	6.937647497	0.867	0	phospholipase A and acyltransferase 1 [Source:HGNC Symbol;Acc:HGNC:14922]	protein coding	3
	REG4	0.001250011	-4.793762999	0.333	1	0.643360672	4.922085918	regenerating family member 4 [Source:HGNC Symbol;Acc:HGNC:22977]	protein coding	1							MAPK10	1.86E-12	6.968935985	0.9	0.032	mitogen-activated protein kinase 10 [Source:HGNC Symbol;Acc:HGNC:6872]	protein coding	4
	SEMA6A	0.001373688	-5.613690126	0.133	0.929	0.05218922	1.511785004	semaphorin 6A [Source:HGNC Symbol;Acc:HGNC:10738]	protein coding	5							SDK2	2.05E-12	4.594631438	1	0.113	sidekick cell adhesion molecule 2 [Source:HGNC Symbol;Acc:HGNC:19308]	protein coding	17
	PPP1R1C	0.001836501	-6.67052698	0	0.786	0	1.232283569	protein phosphatase 1 regulatory inhibitor subunit 1C [Source:HGNC Symbol;Acc:HGNC:14940]	protein coding	2							TRPM3	3.70E-12	5.803030544	0.933	0.065	transient receptor potential cation channel subfamily M member 3 [Source:HGNC Symbol;Acc:HGNC:17992]	protein coding	9
	FABP5	0.001836501	-6.204588249	0	0.786	0	0.995566882	fatty acid binding protein 5 [Source:HGNC Symbol;Acc:HGNC:3560]	protein coding	8							SYT14	3.70E-12	4.78323233	0.9	0.016	synaptotagmin 14 [Source:HGNC Symbol;Acc:HGNC:23143]	protein coding	1
	EVPL	0.001836501	-5.545171304	0	0.786	0	0.783427472	envoplakin [Source:HGNC Symbol;Acc:HGNC:3503]	protein coding	17							CNTNAP5	4.03E-12	4.564814722	0.9	0.016	contactin associated protein family member 5 [Source:HGNC Symbol;Acc:HGNC:18748]	protein coding	2
	IER2	0.002064535	-4.512186592	0.167	0.929	0.053976657	1.104319703	immediate early response 2 [Source:HGNC Symbol;Acc:HGNC:28871]	protein coding	19							SLC7A2	5.17E-12	5.214682462	0.9	0.032	solute carrier family 7 member 2 [Source:HGNC Symbol;Acc:HGNC:11060]	protein coding	8
	LINC00511	0.002305164	-4.890760892	0.467	1	0.397049223	3.008982601	long intergenic non-protein coding RNA 511 [Source:HGNC Symbol;Acc:HGNC:43564]	lncRNA	17							SCN3A	6.05E-12	5.275354381	0.933	0.065	sodium voltage-gated channel alpha subunit 3 [Source:HGNC Symbol;Acc:HGNC:10590]	protein coding	2
	SLC4A4	0.002619827	-5.069021769	0.133	0.929	0.072972242	1.466145054	solute carrier family 4 member 4 [Source:HGNC Symbol;Acc:HGNC:11030]	protein coding	4							SLC18A1	6.56E-12	5.508848673	1	0.242	solute carrier family 18 member A1 [Source:HGNC Symbol;Acc:HGNC:10934]	protein coding	8
	FCGBP	0.003219136	-5.347091152	0.067	0.857	0.029680486	1.123514589	Fc gamma binding protein [Source:HGNC Symbol;Acc:HGNC:13572]	protein coding	19							UBE2E2	6.64E-12	7.742445279	0.833	0	ubiquitin conjugating enzyme E2 E2 [Source:HGNC Symbol;Acc:HGNC:12478]	protein coding	3
	FRMD3	0.003266475	-3.466645955	0.233	1	0.214755642	1.653545465	FERM domain containing 3 [Source:HGNC Symbol;Acc:HGNC:24125]	protein coding	9							ABLIM3	6.64E-12	6.402355409	0.833	0	actin binding LIM protein family member 3 [Source:HGNC Symbol;Acc:HGNC:29132]	protein coding	5
	TFF1	0.003309486	-5.927696175	0.167	0.929	0.114005093	2.452589651	trefoil factor 1 [Source:HGNC Symbol;Acc:HGNC:11755]	protein coding	21							MMP16	6.64E-12	7.244001001	0.833	0	matrix metallopeptidase 16 [Source:HGNC Symbol;Acc:HGNC:7162]	protein coding	8
	S100A6	0.003747901	-4.45477688	0.567	1	0.813466809	3.728488202	S100 calcium binding protein A6 [Source:HGNC Symbol;Acc:HGNC:10496]	protein coding	1							ZMAT4	6.64E-12	8.056646592	0.833	0	zinc finger matrin-type 4 [Source:HGNC Symbol;Acc:HGNC:25844]	protein coding	8
	GCLM	0.004082802	-3.793505939	0.467	1	0.295061463	1.908975915	glutamate-cysteine ligase modifier subunit [Source:HGNC Symbol;Acc:HGNC:4312]	protein coding	1							FRMD4B	7.15E-12	4.425853495	1	0.177	FERM domain containing 4B [Source:HGNC Symbol;Acc:HGNC:24886]	protein coding	3
	RBFOX1	0.00435821	6.937006653	1	0.214	3.992734369	0.220894554	RNA binding fox-1 homolog 1 [Source:HGNC Symbol;Acc:HGNC:18222]	protein coding	16							GALNT10	7.19E-12	4.945619872	0.967	0.113	polypeptide N-acetylgalactosaminyltransferase 10 [Source:HGNC Symbol;Acc:HGNC:19873]	protein coding	5
	SLC15A1	0.004500567	-4.564751214	0.067	0.857	0.065466991	1.327770912	solute carrier family 15 member 1 [Source:HGNC Symbol;Acc:HGNC:10920]	protein coding	13							DSCAM	1.10E-11	5.105888932	0.933	0.097	DS cell adhesion molecule [Source:HGNC Symbol;Acc:HGNC:3039]	protein coding	21
	DPEP1	0.00451544	-4.057852353	0.167	0.929	0.059648408	0.847921587	dipeptidase 1 [Source:HGNC Symbol;Acc:HGNC:3002]	protein coding	16							SOBP	1.39E-11	6.289411114	0.867	0.032	sine oculis binding protein homolog [Source:HGNC Symbol;Acc:HGNC:29256]	protein coding	6
	KCNIP1	0.004676689	6.215836322	1	0.143	2.023145321	0.057786608	potassium voltage-gated channel interacting protein 1 [Source:HGNC Symbol;Acc:HGNC:15521]	protein coding	5							UNC5D	1.69E-11	5.35907733	0.867	0.016	unc-5 netrin receptor D [Source:HGNC Symbol;Acc:HGNC:18634]	protein coding	8
	ADGRG4	0.004708561	-3.696443354	0.867	1	1.341252396	3.990028551	adhesion G protein-coupled receptor G4 [Source:HGNC Symbol;Acc:HGNC:18992]	protein coding	X							PRODH2	1.94E-11	5.284334843	0.867	0.032	proline dehydrogenase 2 [Source:HGNC Symbol;Acc:HGNC:17325]	protein coding	19
	PLCG2	0.004751804	-3.636049585	0.933	1	1.096061138	3.259054335	phospholipase C gamma 2 [Source:HGNC Symbol;Acc:HGNC:9066]	protein coding	16							ARHGAP10	2.10E-11	5.099177413	0.933	0.113	Rho GTPase activating protein 10 [Source:HGNC Symbol;Acc:HGNC:26099]	protein coding	4
	XKR6	0.00493272	-4.250234197	0.133	0.929	0.082512433	1.191190895	XK related 6 [Source:HGNC Symbol;Acc:HGNC:27806]	protein coding	8							ECM1	3.88E-11	8.276557055	0.8	0	extracellular matrix protein 1 [Source:HGNC Symbol;Acc:HGNC:3153]	protein coding	1
	SMAD7	0.00516758	-5.137355243	0.1	0.857	0.034672012	1.09921465	SMAD family member 7 [Source:HGNC Symbol;Acc:HGNC:6773]	protein coding	18							GPM6A	3.88E-11	8.222007416	0.8	0	glycoprotein M6A [Source:HGNC Symbol;Acc:HGNC:4460]	protein coding	4
	MIR194-2HG	0.00540083	-4.271410984	0.2	0.929	0.065974373	0.990065283	MIR194-2 host gene [Source:HGNC Symbol;Acc:HGNC:51946]	lncRNA	11							SNTG1	5.55E-11	5.291966518	0.967	0.242	syntrophin gamma 1 [Source:HGNC Symbol;Acc:HGNC:13740]	protein coding	8
	TM4SF4	0.00574954	-3.496724383	0.733	1	0.603858791	2.438593364	transmembrane 4 L six family member 4 [Source:HGNC Symbol;Acc:HGNC:11856]	protein coding	3							KIRREL3	6.01E-11	8.692825053	0.833	0.032	kirre like nephrin family adhesion molecule 3 [Source:HGNC Symbol;Acc:HGNC:23204]	protein coding	11
	HEPH	0.0057541	-3.421161049	0.2	1	0.214204175	1.678849141	hephaestin [Source:HGNC Symbol;Acc:HGNC:4866]	protein coding	X							AFF3	7.10E-11	7.717159203	0.833	0.032	ALF transcription elongation factor 3 [Source:HGNC Symbol;Acc:HGNC:6473]	protein coding	2
	CD46	0.005913802	-2.704391999	0.767	1	0.524502717	1.80382335	CD46 molecule [Source:HGNC Symbol;Acc:HGNC:6953]	protein coding	1							KLHL1	7.37E-11	3.987485222	0.867	0.032	kelch like family member 1 [Source:HGNC Symbol;Acc:HGNC:6352]	protein coding	13
	BTNL8	0.006032607	-5.897402128	0.033	0.786	0.011626586	1.090358186	butyrophilin like 8 [Source:HGNC Symbol;Acc:HGNC:26131]	protein coding	5							MLPH	8.02E-11	4.58179943	0.867	0.048	melanophilin [Source:HGNC Symbol;Acc:HGNC:29643]	protein coding	2
	TCIM	0.006032607	-6.57937496	0.033	0.786	0.009459531	1.296765588	transcriptional and immune response regulator [Source:HGNC Symbol;Acc:HGNC:1357]	protein coding	8							TRPS1	1.10E-10	4.025697363	0.9	0.065	transcriptional repressor GATA binding 1 [Source:HGNC Symbol;Acc:HGNC:12340]	protein coding	8
	LCN15	0.006032607	-9.71956767	0.033	0.786	0.007226822	2.760128228	lipocalin 15 [Source:HGNC Symbol;Acc:HGNC:33777]	protein coding	9							CELF2	1.16E-10	4.45227458	1	0.258	CUGBP Elav-like family member 2 [Source:HGNC Symbol;Acc:HGNC:2550]	protein coding	10
	L3MBTL4	0.006098713	-3.800502986	0.033	0.857	0.048690712	0.974205719	L3MBTL histone methyl-lysine binding protein 4 [Source:HGNC Symbol;Acc:HGNC:26677]	protein coding	18							SYN2	2.18E-10	6.612113626	0.767	0	synapsin II [Source:HGNC Symbol;Acc:HGNC:11495]	protein coding	3
	EHBP1	0.006130924	3.663372101	1	0.643	2.191592799	0.429388107	EH domain binding protein 1 [Source:HGNC Symbol;Acc:HGNC:29144]	protein coding	2							GHR	2.18E-10	7.581971401	0.767	0	growth hormone receptor [Source:HGNC Symbol;Acc:HGNC:4263]	protein coding	5
	DAB1	0.006358672	5.2966952	1	0.357	2.879588366	0.285322711	DAB adaptor protein 1 [Source:HGNC Symbol;Acc:HGNC:2661]	protein coding	1							AKT3	2.79E-10	4.783794533	0.9	0.113	AKT serine/threonine kinase 3 [Source:HGNC Symbol;Acc:HGNC:393]	protein coding	1
	LGALS4	0.006839143	-3.376611602	0.533	1	0.460435104	2.182269439	galectin 4 [Source:HGNC Symbol;Acc:HGNC:6565]	protein coding	19							PTPRN	3.81E-10	5.887698238	0.8	0.016	protein tyrosine phosphatase receptor type N [Source:HGNC Symbol;Acc:HGNC:9676]	protein coding	2
	ANPEP	0.006863616	-3.328836279	0.233	1	0.1342446	1.139794567	alanyl aminopeptidase, membrane [Source:HGNC Symbol;Acc:HGNC:500]	protein coding	15							CACNA1D	5.30E-10	3.509722274	1	0.323	calcium voltage-gated channel subunit alpha1 D [Source:HGNC Symbol;Acc:HGNC:1391]	protein coding	3
	CTNNA2	0.007051464	8.467968676	0.967	0	3.053328574	0	catenin alpha 2 [Source:HGNC Symbol;Acc:HGNC:2510]	protein coding	2							SERPINF2	5.39E-10	5.58026174	0.833	0.048	serpin family F member 2 [Source:HGNC Symbol;Acc:HGNC:9075]	protein coding	17
	LRP1B	0.007051464	9.648517031	0.967	0	3.600252995	0	LDL receptor related protein 1B [Source:HGNC Symbol;Acc:HGNC:6693]	protein coding	2							ANKS1B	7.49E-10	6.921847855	0.767	0.016	ankyrin repeat and sterile alpha motif domain containing 1B [Source:HGNC Symbol;Acc:HGNC:24600]	protein coding	12
	MYT1L	0.007051464	6.661737216	0.967	0	1.953630805	0	myelin transcription factor 1 like [Source:HGNC Symbol;Acc:HGNC:7623]	protein coding	2							PRKCH	1.17E-09	2.437413635	0.967	0.145	protein kinase C eta [Source:HGNC Symbol;Acc:HGNC:9403]	protein coding	14
	NRXN1	0.007051464	6.530014626	0.967	0	1.818754137	0	neurexin 1 [Source:HGNC Symbol;Acc:HGNC:8008]	protein coding	2							FBXL7	1.19E-09	10.43261022	0.733	0	F-box and leucine rich repeat protein 7 [Source:HGNC Symbol;Acc:HGNC:13604]	protein coding	5
	UNC79	0.007051464	6.348475556	0.967	0	1.789243782	0	unc-79 homolog, NALCN channel complex subunit [Source:HGNC Symbol;Acc:HGNC:19966]	protein coding	14							ADGRB3	1.19E-09	7.781710826	0.733	0	adhesion G protein-coupled receptor B3 [Source:HGNC Symbol;Acc:HGNC:945]	protein coding	6
	RORA	0.007051464	8.571210287	0.967	0	3.126472341	0	RAR related orphan receptor A [Source:HGNC Symbol;Acc:HGNC:10258]	protein coding	15							XKR4	1.19E-09	7.387376691	0.733	0	XK related 4 [Source:HGNC Symbol;Acc:HGNC:29394]	protein coding	8
	PCBP3	0.007051464	4.924168102	0.967	0	1.05574391	0	poly(rC) binding protein 3 [Source:HGNC Symbol;Acc:HGNC:8651]	protein coding	21							ZFR2	1.19E-09	6.10448109	0.733	0	zinc finger RNA binding protein 2 [Source:HGNC Symbol;Acc:HGNC:29189]	protein coding	19
	PAUPAR	0.00721889	-2.655379808	0.033	0.857	0.081828568	1.083742725	PAX6 upstream antisense RNA [Source:HGNC Symbol;Acc:HGNC:49670]	lncRNA	11							DAB1	1.30E-09	3.957245953	1	0.355	DAB adaptor protein 1 [Source:HGNC Symbol;Acc:HGNC:2661]	protein coding	1
	KCTD16	0.007668419	-3.64010947	0.3	1	0.270036721	1.916950721	potassium channel tetramerization domain containing 16 [Source:HGNC Symbol;Acc:HGNC:29244]	protein coding	5							GRIA3	1.54E-09	4.269652298	0.867	0.081	glutamate ionotropic receptor AMPA type subunit 3 [Source:HGNC Symbol;Acc:HGNC:4573]	protein coding	X
	SETBP1	0.008348785	3.391240711	1	0.357	1.604600373	0.24807219	SET binding protein 1 [Source:HGNC Symbol;Acc:HGNC:15573]	protein coding	18							SNED1	1.65E-09	4.645059616	0.8	0.032	sushi, nidogen and EGF like domains 1 [Source:HGNC Symbol;Acc:HGNC:24696]	protein coding	2
	MYO1E	0.00835944	-4.147078126	0.333	1	0.230172243	1.853637703	myosin IE [Source:HGNC Symbol;Acc:HGNC:7599]	protein coding	15							MED12L	1.87E-09	5.428206869	0.767	0.016	mediator complex subunit 12L [Source:HGNC Symbol;Acc:HGNC:16050]	protein coding	3
	PGM5	0.0085247	-5.220284036	0.033	0.786	0.013668347	0.858315001	phosphoglucomutase 5 [Source:HGNC Symbol;Acc:HGNC:8908]	protein coding	9							KRT20	2.10E-09	-7.633943818	0.033	0.952	keratin 20 [Source:HGNC Symbol;Acc:HGNC:20412]	protein coding	17
	CALD1	0.009639845	5.023656885	0.967	0.071	1.785586129	0.062164559	caldesmon 1 [Source:HGNC Symbol;Acc:HGNC:1441]	protein coding	7							RGL3	2.42E-09	4.062467598	0.867	0.081	ral guanine nucleotide dissociation stimulator like 3 [Source:HGNC Symbol;Acc:HGNC:30282]	protein coding	19
	ADH1B	0.010481745	-5.06392137	0	0.714	0	0.607507243	alcohol dehydrogenase 1B (class I), beta polypeptide [Source:HGNC Symbol;Acc:HGNC:250]	protein coding	4							SGCD	2.70E-09	4.347988994	0.933	0.145	sarcoglycan delta [Source:HGNC Symbol;Acc:HGNC:10807]	protein coding	5
	DLL1	0.010481745	-4.704046786	0	0.714	0	0.478283808	delta like canonical Notch ligand 1 [Source:HGNC Symbol;Acc:HGNC:2908]	protein coding	6							IQSEC1	2.71E-09	4.198174805	0.967	0.355	IQ motif and Sec7 domain ArfGEF 1 [Source:HGNC Symbol;Acc:HGNC:29112]	protein coding	3
	CHST5	0.010490443	-4.323523694	0.133	0.857	0.034894787	0.805157394	carbohydrate sulfotransferase 5 [Source:HGNC Symbol;Acc:HGNC:1973]	protein coding	16							BAIAP2	2.82E-09	4.812280348	0.767	0.016	BAR/IMD domain containing adaptor protein 2 [Source:HGNC Symbol;Acc:HGNC:947]	protein coding	17
	PRAP1	0.010685123	-3.54064136	0.133	0.929	0.109392004	1.245374753	proline rich acidic protein 1 [Source:HGNC Symbol;Acc:HGNC:23304]	protein coding	10							AKAP6	3.18E-09	3.730934761	1	0.532	A-kinase anchoring protein 6 [Source:HGNC Symbol;Acc:HGNC:376]	protein coding	14
	KCNMA1	0.011046236	6.391681185	0.967	0.071	1.936674204	0.027307437	potassium calcium-activated channel subfamily M alpha 1 [Source:HGNC Symbol;Acc:HGNC:6284]	protein coding	10							DAPK1	3.85E-09	4.232282709	0.933	0.145	death associated protein kinase 1 [Source:HGNC Symbol;Acc:HGNC:2674]	protein coding	9
	PLXDC2	0.011084434	-4.052965772	0.333	1	0.429665756	2.560629162	plexin domain containing 2 [Source:HGNC Symbol;Acc:HGNC:21013]	protein coding	10							ST6GALNAC5	3.98E-09	3.463793405	0.8	0.032	ST6 N-acetylgalactosaminide alpha-2,6-sialyltransferase 5 [Source:HGNC Symbol;Acc:HGNC:19342]	protein coding	1
	ONECUT2	0.011508564	-4.292123006	0.1	0.857	0.050613879	0.862087678	one cut homeobox 2 [Source:HGNC Symbol;Acc:HGNC:8139]	protein coding	18							SLC38A11	4.07E-09	3.57827886	1	0.5	solute carrier family 38 member 11 [Source:HGNC Symbol;Acc:HGNC:26836]	protein coding	2
	FRMD4B	0.012939404	3.361262849	1	0.429	2.364450887	0.472676189	FERM domain containing 4B [Source:HGNC Symbol;Acc:HGNC:24886]	protein coding	3							TRIM9	4.55E-09	3.999303219	0.867	0.097	tripartite motif containing 9 [Source:HGNC Symbol;Acc:HGNC:16288]	protein coding	14
	LINC01091	0.013030148	4.413228782	0.967	0.214	2.155464371	0.204255008	long intergenic non-protein coding RNA 1091 [Source:HGNC Symbol;Acc:HGNC:27721]	lncRNA	4							STXBP5L	4.66E-09	2.432033522	1	0.935	syntaxin binding protein 5L [Source:HGNC Symbol;Acc:HGNC:30757]	protein coding	3
	FOXP2	0.014212959	-4.411291554	0.033	0.786	0.067559379	1.43263827	forkhead box P2 [Source:HGNC Symbol;Acc:HGNC:13875]	protein coding	7							SNAP91	4.74E-09	4.618159905	0.8	0.048	synaptosome associated protein 91 [Source:HGNC Symbol;Acc:HGNC:14986]	protein coding	6
	IQSEC1	0.014630701	5.13754453	0.967	0.357	2.103245141	0.164990112	IQ motif and Sec7 domain ArfGEF 1 [Source:HGNC Symbol;Acc:HGNC:29112]	protein coding	3							SMOC1	5.00E-09	2.518698541	0.767	0.016	SPARC related modular calcium binding 1 [Source:HGNC Symbol;Acc:HGNC:20318]	protein coding	14
	GALNT10	0.014897912	5.273510796	0.967	0.214	2.021037943	0.106875538	polypeptide N-acetylgalactosaminyltransferase 10 [Source:HGNC Symbol;Acc:HGNC:19873]	protein coding	5							NAV3	5.12E-09	5.301348012	0.833	0.097	neuron navigator 3 [Source:HGNC Symbol;Acc:HGNC:15998]	protein coding	12
	SMAD9	0.015567645	-3.84248735	0.333	0.929	0.177196506	1.468074436	SMAD family member 9 [Source:HGNC Symbol;Acc:HGNC:6774]	protein coding	13							TUSC3	5.22E-09	5.011553083	0.767	0.032	tumor suppressor candidate 3 [Source:HGNC Symbol;Acc:HGNC:30242]	protein coding	8
	IGKC	0.016290571	5.666764031	0.933	0	1.109322834	0	immunoglobulin kappa constant [Source:HGNC Symbol;Acc:HGNC:5716]	IG C gene	2							FAM169A	5.44E-09	5.366714116	0.733	0.016	family with sequence similarity 169 member A [Source:HGNC Symbol;Acc:HGNC:29138]	protein coding	5
	ARHGAP10	0.016290571	6.459780488	0.933	0	1.784271428	0	Rho GTPase activating protein 10 [Source:HGNC Symbol;Acc:HGNC:26099]	protein coding	4							NRP1	6.04E-09	4.168414487	0.867	0.129	neuropilin 1 [Source:HGNC Symbol;Acc:HGNC:8004]	protein coding	10
	GRIA2	0.016290571	5.352701096	0.933	0	1.239327551	0	glutamate ionotropic receptor AMPA type subunit 2 [Source:HGNC Symbol;Acc:HGNC:4572]	protein coding	4							NMNAT2	6.23E-09	6.842866243	0.7	0	nicotinamide nucleotide adenylyltransferase 2 [Source:HGNC Symbol;Acc:HGNC:16789]	protein coding	1
	DACH2	0.016290571	7.048048574	0.933	0	1.986395048	0	dachshund family transcription factor 2 [Source:HGNC Symbol;Acc:HGNC:16814]	protein coding	X							ADAMTS9-AS2	6.23E-09	7.39186363	0.7	0	ADAMTS9 antisense RNA 2 [Source:HGNC Symbol;Acc:HGNC:42435]	lncRNA	3
	CDKN1A	0.016537497	-4.843327253	0.067	0.786	0.044918143	1.12519613	cyclin dependent kinase inhibitor 1A [Source:HGNC Symbol;Acc:HGNC:1784]	protein coding	6							UBE2QL1	6.23E-09	6.266273179	0.7	0	ubiquitin conjugating enzyme E2 QL1 [Source:HGNC Symbol;Acc:HGNC:37269]	protein coding	5
	CELF2	0.016872983	4.174093333	1	0.429	2.125606342	0.334369078	CUGBP Elav-like family member 2 [Source:HGNC Symbol;Acc:HGNC:2550]	protein coding	10							NPSR1-AS1	6.23E-09	8.035524334	0.7	0	NPSR1 antisense RNA 1 [Source:HGNC Symbol;Acc:HGNC:22128]	lncRNA	7
	KRT8	0.016872983	-2.568293503	0.733	1	0.826171498	2.403649797	keratin 8 [Source:HGNC Symbol;Acc:HGNC:6446]	protein coding	12							JPH3	6.23E-09	4.976115537	0.7	0	junctophilin 3 [Source:HGNC Symbol;Acc:HGNC:14203]	protein coding	16
	AKAP6	0.017660504	3.524981709	1	0.571	2.576087004	0.605019527	A-kinase anchoring protein 6 [Source:HGNC Symbol;Acc:HGNC:376]	protein coding	14							FGF13	6.23E-09	8.110973437	0.7	0	fibroblast growth factor 13 [Source:HGNC Symbol;Acc:HGNC:3670]	protein coding	X
	GSN	0.01883315	-4.254778849	0.267	0.929	0.117540209	1.294784106	gelsolin [Source:HGNC Symbol;Acc:HGNC:4620]	protein coding	9							NAV2	6.38E-09	3.880923622	0.933	0.177	neuron navigator 2 [Source:HGNC Symbol;Acc:HGNC:15997]	protein coding	11
	IGFBP3	0.019464278	-5.812755887	0.067	0.786	0.03372896	1.330220061	insulin like growth factor binding protein 3 [Source:HGNC Symbol;Acc:HGNC:5472]	protein coding	7							SMC6	7.41E-09	3.619923305	0.9	0.226	structural maintenance of chromosomes 6 [Source:HGNC Symbol;Acc:HGNC:20466]	protein coding	2
	RGS9	0.019464278	-4.410281684	0.067	0.786	0.02632606	0.727543736	regulator of G protein signaling 9 [Source:HGNC Symbol;Acc:HGNC:10004]	protein coding	17							PTPN13	7.56E-09	5.905231427	0.733	0.016	protein tyrosine phosphatase non-receptor type 13 [Source:HGNC Symbol;Acc:HGNC:9646]	protein coding	4
	MPST	0.019884714	-3.55691537	0.033	0.786	0.023333909	0.49613327	mercaptopyruvate sulfurtransferase [Source:HGNC Symbol;Acc:HGNC:7223]	protein coding	22							HS6ST3	9.24E-09	3.907335867	0.933	0.242	heparan sulfate 6-O-sulfotransferase 3 [Source:HGNC Symbol;Acc:HGNC:19134]	protein coding	13
	PRELID2	0.020565224	-3.892091306	0.333	0.929	0.188097527	1.444821799	PRELI domain containing 2 [Source:HGNC Symbol;Acc:HGNC:28306]	protein coding	5							MARK1	1.04E-08	3.040540895	0.9	0.113	microtubule affinity regulating kinase 1 [Source:HGNC Symbol;Acc:HGNC:6896]	protein coding	1
	SCT	0.020706721	-6.076567724	0.367	0.929	0.14207087	2.419664877	secretin [Source:HGNC Symbol;Acc:HGNC:10607]	protein coding	11							KCNH7	1.15E-08	4.762121633	0.767	0.032	potassium voltage-gated channel subfamily H member 7 [Source:HGNC Symbol;Acc:HGNC:18863]	protein coding	2
	COBL	0.020720075	2.721486791	1	0.786	1.9653967	0.60371504	cordon-bleu WH2 repeat protein [Source:HGNC Symbol;Acc:HGNC:22199]	protein coding	7							AMPD3	1.25E-08	4.220525411	0.767	0.032	adenosine monophosphate deaminase 3 [Source:HGNC Symbol;Acc:HGNC:470]	protein coding	11
	DSCAM	0.020917668	6.159639596	0.933	0.071	2.630979079	0.084346975	DS cell adhesion molecule [Source:HGNC Symbol;Acc:HGNC:3039]	protein coding	21							ENDOD1	1.43E-08	3.863619081	0.867	0.129	endonuclease domain containing 1 [Source:HGNC Symbol;Acc:HGNC:29129]	protein coding	11
	CLDN7	0.022035287	-2.663435432	0.567	1	0.416945014	1.617536456	claudin 7 [Source:HGNC Symbol;Acc:HGNC:2049]	protein coding	17							CALD1	1.89E-08	2.948949425	0.967	0.274	caldesmon 1 [Source:HGNC Symbol;Acc:HGNC:1441]	protein coding	7
	FMN2	0.024203381	3.6434343	0.967	0.429	1.782956018	0.269910411	formin 2 [Source:HGNC Symbol;Acc:HGNC:14074]	protein coding	1							EHBP1	2.38E-08	2.617030482	1	0.613	EH domain binding protein 1 [Source:HGNC Symbol;Acc:HGNC:29144]	protein coding	2
	NTN4	0.025084348	-3.724621527	0.1	0.857	0.061119026	0.865966499	netrin 4 [Source:HGNC Symbol;Acc:HGNC:13658]	protein coding	12							TBC1D1	3.16E-08	2.886237031	1	0.355	TBC1 domain family member 1 [Source:HGNC Symbol;Acc:HGNC:11578]	protein coding	4
	CTNND2	0.026359046	4.612800048	0.933	0.143	2.22454245	0.17674285	catenin delta 2 [Source:HGNC Symbol;Acc:HGNC:2516]	protein coding	5							TRPC1	3.64E-08	2.420668537	0.833	0.065	transient receptor potential cation channel subfamily C member 1 [Source:HGNC Symbol;Acc:HGNC:12333]	protein coding	3
	NFIB	0.02688717	-4.738511092	0.067	0.786	0.032814345	0.88281237	nuclear factor I B [Source:HGNC Symbol;Acc:HGNC:7785]	protein coding	9							ZEB1	3.65E-08	4.394781031	0.767	0.048	zinc finger E-box binding homeobox 1 [Source:HGNC Symbol;Acc:HGNC:11642]	protein coding	10
	SCN3A	0.030670459	-2.193332095	0.933	1	1.385999172	2.808887301	sodium voltage-gated channel alpha subunit 3 [Source:HGNC Symbol;Acc:HGNC:10590]	protein coding	2							IL22RA1	3.97E-08	3.809055401	0.833	0.097	interleukin 22 receptor subunit alpha 1 [Source:HGNC Symbol;Acc:HGNC:13700]	protein coding	1
	SOX6	0.031118384	-2.644305175	0.5	1	0.496659423	1.912962297	SRY-box transcription factor 6 [Source:HGNC Symbol;Acc:HGNC:16421]	protein coding	11							RDX	4.10E-08	4.991446414	0.7	0.016	radixin [Source:HGNC Symbol;Acc:HGNC:9944]	protein coding	11
	HS6ST3	0.031118384	5.412444611	0.933	0.071	2.605234437	0.123435575	heparan sulfate 6-O-sulfotransferase 3 [Source:HGNC Symbol;Acc:HGNC:19134]	protein coding	13							DAPK2	4.34E-08	-6.236227109	0.067	0.903	death associated protein kinase 2 [Source:HGNC Symbol;Acc:HGNC:2675]	protein coding	15
	SNTG1	0.031386909	3.899678727	0.967	0.429	3.003683075	0.538270267	syntrophin gamma 1 [Source:HGNC Symbol;Acc:HGNC:13740]	protein coding	8							FREM1	4.48E-08	4.633296136	0.867	0.161	FRAS1 related extracellular matrix 1 [Source:HGNC Symbol;Acc:HGNC:23399]	protein coding	9
	GALNT13	0.034300584	-2.483134798	0.833	1	1.242808109	2.994768122	polypeptide N-acetylgalactosaminyltransferase 13 [Source:HGNC Symbol;Acc:HGNC:23242]	protein coding	2							SCT	5.24E-08	-6.342901059	0.367	0.935	secretin [Source:HGNC Symbol;Acc:HGNC:10607]	protein coding	11
	KSR2	0.03431074	3.199983086	1	0.286	1.285071077	0.171237854	kinase suppressor of ras 2 [Source:HGNC Symbol;Acc:HGNC:18610]	protein coding	12							GLYATL3	5.65E-08	5.015218842	0.733	0.032	glycine-N-acyltransferase like 3 [Source:HGNC Symbol;Acc:HGNC:21349]	protein coding	6
	MAP3K5	0.035109592	-3.798258245	0.233	0.929	0.163286823	1.425899387	mitogen-activated protein kinase kinase kinase 5 [Source:HGNC Symbol;Acc:HGNC:6857]	protein coding	6							RARRES1	6.23E-08	-5.483251645	0.233	0.935	retinoic acid receptor responder 1 [Source:HGNC Symbol;Acc:HGNC:9867]	protein coding	3
	MARK1	0.03643947	5.344437439	0.9	0	1.208412082	0	microtubule affinity regulating kinase 1 [Source:HGNC Symbol;Acc:HGNC:6896]	protein coding	1							KLHL29	6.72E-08	3.643329188	0.933	0.242	kelch like family member 29 [Source:HGNC Symbol;Acc:HGNC:29404]	protein coding	2
	SYT14	0.03643947	4.980422581	0.9	0	1.050441163	0	synaptotagmin 14 [Source:HGNC Symbol;Acc:HGNC:23143]	protein coding	1							ARMH1	6.77E-08	2.802628344	0.9	0.129	armadillo like helical domain containing 1 [Source:HGNC Symbol;Acc:HGNC:34345]	protein coding	1
	CNTNAP5	0.03643947	7.922438534	0.9	0	2.463364127	0	contactin associated protein family member 5 [Source:HGNC Symbol;Acc:HGNC:18748]	protein coding	2							ASTN2	6.79E-08	3.818535545	0.9	0.242	astrotactin 2 [Source:HGNC Symbol;Acc:HGNC:17021]	protein coding	9
	UNC80	0.03643947	5.441167546	0.9	0	1.278729271	0	unc-80 homolog, NALCN channel complex subunit [Source:HGNC Symbol;Acc:HGNC:26582]	protein coding	2							GABRB3	7.83E-08	3.039358303	0.967	0.306	gamma-aminobutyric acid type A receptor subunit beta3 [Source:HGNC Symbol;Acc:HGNC:4083]	protein coding	15
	GLRA3	0.03643947	5.747594018	0.9	0	1.36745234	0	glycine receptor alpha 3 [Source:HGNC Symbol;Acc:HGNC:4328]	protein coding	4							KIF5C	9.01E-08	3.497126188	0.833	0.113	kinesin family member 5C [Source:HGNC Symbol;Acc:HGNC:6325]	protein coding	2
	LINC02484	0.03643947	6.5902297	0.9	0	1.746749779	0	long intergenic non-protein coding RNA 2484 [Source:HGNC Symbol;Acc:HGNC:53459]	lncRNA	4							PDE4D	9.32E-08	1.862338678	1	0.935	phosphodiesterase 4D [Source:HGNC Symbol;Acc:HGNC:8783]	protein coding	5
	TRPS1	0.03643947	5.98802271	0.9	0	1.519590358	0	transcriptional repressor GATA binding 1 [Source:HGNC Symbol;Acc:HGNC:12340]	protein coding	8							SLC15A1	1.09E-07	-5.75987555	0.067	0.887	solute carrier family 15 member 1 [Source:HGNC Symbol;Acc:HGNC:10920]	protein coding	13
	SLC6A15	0.03643947	5.054713772	0.9	0	1.049966435	0	solute carrier family 6 member 15 [Source:HGNC Symbol;Acc:HGNC:13621]	protein coding	12							COBL	1.17E-07	2.455413925	1	0.71	cordon-bleu WH2 repeat protein [Source:HGNC Symbol;Acc:HGNC:22199]	protein coding	7
	PLA2R1	0.037399071	-4.985362747	0.033	0.714	0.010264371	0.7038195	phospholipase A2 receptor 1 [Source:HGNC Symbol;Acc:HGNC:9042]	protein coding	2							SNAP25	1.22E-07	2.165162486	1	0.581	synaptosome associated protein 25 [Source:HGNC Symbol;Acc:HGNC:11132]	protein coding	20
	LINC02360	0.037399071	-5.155065141	0.033	0.714	0.007657779	0.717603715	long intergenic non-protein coding RNA 2360 [Source:HGNC Symbol;Acc:HGNC:53282]	lncRNA	4							ADGRV1	1.22E-07	2.805288928	0.967	0.403	adhesion G protein-coupled receptor V1 [Source:HGNC Symbol;Acc:HGNC:17416]	protein coding	5
	CDX1	0.037399071	-4.449699652	0.033	0.714	0.009338417	0.549463478	caudal type homeobox 1 [Source:HGNC Symbol;Acc:HGNC:1805]	protein coding	5							KCNS3	1.25E-07	3.098624777	0.7	0.016	potassium voltage-gated channel modifier subfamily S member 3 [Source:HGNC Symbol;Acc:HGNC:6302]	protein coding	2
	LINC00907	0.041151617	-3.46666627	0.4	1	0.779440814	3.43555364	long intergenic non-protein coding RNA 907 [Source:HGNC Symbol;Acc:HGNC:44327]	lncRNA	18							CCDC158	1.25E-07	2.350796886	0.7	0.016	coiled-coil domain containing 158 [Source:HGNC Symbol;Acc:HGNC:26374]	protein coding	4
	GDA	0.044228208	-4.931547113	0.033	0.714	0.013668347	0.734660699	guanine deaminase [Source:HGNC Symbol;Acc:HGNC:4212]	protein coding	9							CACNA1B	1.25E-07	2.70633115	0.7	0.016	calcium voltage-gated channel subunit alpha1 B [Source:HGNC Symbol;Acc:HGNC:1389]	protein coding	9
	CYP4F2	0.044228208	-4.047385901	0.033	0.714	0.01264415	0.483553601	cytochrome P450 family 4 subfamily F member 2 [Source:HGNC Symbol;Acc:HGNC:2645]	protein coding	19							BASP1	1.32E-07	4.019603408	0.733	0.032	brain abundant membrane attached signal protein 1 [Source:HGNC Symbol;Acc:HGNC:957]	protein coding	5
																	CDH6	1.37E-07	3.225992804	0.933	0.258	cadherin 6 [Source:HGNC Symbol;Acc:HGNC:1765]	protein coding	5
																	PARM1	1.40E-07	4.068150636	0.8	0.097	prostate androgen-regulated mucin-like protein 1 [Source:HGNC Symbol;Acc:HGNC:24536]	protein coding	4
																	MYO5A	1.42E-07	3.509799924	0.833	0.097	myosin VA [Source:HGNC Symbol;Acc:HGNC:7602]	protein coding	15
																	LONRF2	1.44E-07	5.025307579	0.667	0.016	LON peptidase N-terminal domain and ring finger 2 [Source:HGNC Symbol;Acc:HGNC:24788]	protein coding	2
																	NALCN	1.44E-07	6.378839379	0.667	0.016	sodium leak channel, non-selective [Source:HGNC Symbol;Acc:HGNC:19082]	protein coding	13
																	PHGR1	1.52E-07	-3.489127289	0.767	0.984	proline, histidine and glycine rich 1 [Source:HGNC Symbol;Acc:HGNC:37226]	protein coding	15
																	GRIK3	1.55E-07	6.463345948	0.633	0	glutamate ionotropic receptor kainate type subunit 3 [Source:HGNC Symbol;Acc:HGNC:4581]	protein coding	1
																	JPH4	1.55E-07	5.171450794	0.633	0	junctophilin 4 [Source:HGNC Symbol;Acc:HGNC:20156]	protein coding	14
																	KRT40	1.55E-07	5.540004475	0.633	0	keratin 40 [Source:HGNC Symbol;Acc:HGNC:26707]	protein coding	17
																	HPN	1.55E-07	6.004671079	0.633	0	hepsin [Source:HGNC Symbol;Acc:HGNC:5155]	protein coding	19
																	EFNA5	1.58E-07	5.065880751	0.733	0.048	ephrin A5 [Source:HGNC Symbol;Acc:HGNC:3225]	protein coding	5
																	PRKD1	1.68E-07	5.254218294	0.7	0.032	protein kinase D1 [Source:HGNC Symbol;Acc:HGNC:9407]	protein coding	14
																	FGF12	1.70E-07	4.166779194	0.833	0.129	fibroblast growth factor 12 [Source:HGNC Symbol;Acc:HGNC:3668]	protein coding	3
																	F5	1.77E-07	3.074254093	0.767	0.048	coagulation factor V [Source:HGNC Symbol;Acc:HGNC:3542]	protein coding	1
																	RYR2	1.83E-07	6.889946308	0.667	0.016	ryanodine receptor 2 [Source:HGNC Symbol;Acc:HGNC:10484]	protein coding	1
																	RABGEF1	1.91E-07	2.680640877	0.967	0.597	RAB guanine nucleotide exchange factor 1 [Source:HGNC Symbol;Acc:HGNC:17676]	protein coding	7
																	APBB2	1.93E-07	2.646432494	1	0.645	amyloid beta precursor protein binding family B member 2 [Source:HGNC Symbol;Acc:HGNC:582]	protein coding	4
																	RGS7BP	1.97E-07	5.327866603	0.7	0.032	regulator of G protein signaling 7 binding protein [Source:HGNC Symbol;Acc:HGNC:23271]	protein coding	5
																	UNC80	2.03E-07	2.51212396	0.9	0.177	unc-80 homolog, NALCN channel complex subunit [Source:HGNC Symbol;Acc:HGNC:26582]	protein coding	2
																	ZNF718	2.10E-07	3.267667317	0.867	0.194	zinc finger protein 718 [Source:HGNC Symbol;Acc:HGNC:26889]	protein coding	4
																	SRGAP3	2.12E-07	3.281375549	0.933	0.274	SLIT-ROBO Rho GTPase activating protein 3 [Source:HGNC Symbol;Acc:HGNC:19744]	protein coding	3
																	WWOX	2.20E-07	2.685971864	1	0.774	WW domain containing oxidoreductase [Source:HGNC Symbol;Acc:HGNC:12799]	protein coding	16
																	TRIM2	2.32E-07	2.267070498	1	0.839	tripartite motif containing 2 [Source:HGNC Symbol;Acc:HGNC:15974]	protein coding	4
																	UBE3C	2.36E-07	2.015237777	1	0.677	ubiquitin protein ligase E3C [Source:HGNC Symbol;Acc:HGNC:16803]	protein coding	7
																	PKP4	2.48E-07	3.963902298	0.8	0.113	plakophilin 4 [Source:HGNC Symbol;Acc:HGNC:9026]	protein coding	2
																	RORA	2.78E-07	2.5881925	0.967	0.581	RAR related orphan receptor A [Source:HGNC Symbol;Acc:HGNC:10258]	protein coding	15
																	SHTN1	2.91E-07	3.330521199	0.933	0.581	shootin 1 [Source:HGNC Symbol;Acc:HGNC:29319]	protein coding	10
																	DHX32	3.04E-07	3.589076116	0.867	0.177	DEAH-box helicase 32 (putative) [Source:HGNC Symbol;Acc:HGNC:16717]	protein coding	10
																	TBXAS1	3.45E-07	4.725198057	0.667	0.016	thromboxane A synthase 1 [Source:HGNC Symbol;Acc:HGNC:11609]	protein coding	7
																	GCNT2	3.84E-07	2.732496432	0.967	0.548	glucosaminyl (N-acetyl) transferase 2 (I blood group) [Source:HGNC Symbol;Acc:HGNC:4204]	protein coding	6
																	KSR2	4.08E-07	2.625622704	1	0.452	kinase suppressor of ras 2 [Source:HGNC Symbol;Acc:HGNC:18610]	protein coding	12
																	CDHR3	4.36E-07	2.297899254	1	0.823	cadherin related family member 3 [Source:HGNC Symbol;Acc:HGNC:26308]	protein coding	7
																	CLU	4.84E-07	-6.833419536	0.067	0.855	clusterin [Source:HGNC Symbol;Acc:HGNC:2095]	protein coding	8
																	LINC00511	5.34E-07	-3.720267955	0.467	0.935	long intergenic non-protein coding RNA 511 [Source:HGNC Symbol;Acc:HGNC:43564]	lncRNA	17
																	KCNMA1	5.55E-07	3.80865006	0.967	0.371	potassium calcium-activated channel subfamily M alpha 1 [Source:HGNC Symbol;Acc:HGNC:6284]	protein coding	10
																	HOMER2	6.17E-07	5.106593115	0.667	0.032	homer scaffold protein 2 [Source:HGNC Symbol;Acc:HGNC:17513]	protein coding	15
																	RUFY3	6.56E-07	2.183694534	1	0.5	RUN and FYVE domain containing 3 [Source:HGNC Symbol;Acc:HGNC:30285]	protein coding	4
																	ELF3	6.95E-07	-3.061325777	0.467	0.952	E74 like ETS transcription factor 3 [Source:HGNC Symbol;Acc:HGNC:3318]	protein coding	1
																	LGALS2	7.18E-07	-5.669992731	0.1	0.855	galectin 2 [Source:HGNC Symbol;Acc:HGNC:6562]	protein coding	22
																	PLPPR1	7.19E-07	5.308162619	0.667	0.032	phospholipid phosphatase related 1 [Source:HGNC Symbol;Acc:HGNC:25993]	protein coding	9
																	CNGA3	7.39E-07	4.747542278	0.6	0	cyclic nucleotide gated channel subunit alpha 3 [Source:HGNC Symbol;Acc:HGNC:2150]	protein coding	2
																	MICU3	7.39E-07	5.350709021	0.6	0	mitochondrial calcium uptake family member 3 [Source:HGNC Symbol;Acc:HGNC:27820]	protein coding	8
																	SLC5A8	7.39E-07	5.844855531	0.6	0	solute carrier family 5 member 8 [Source:HGNC Symbol;Acc:HGNC:19119]	protein coding	12
																	SYT16	7.39E-07	6.614930484	0.6	0	synaptotagmin 16 [Source:HGNC Symbol;Acc:HGNC:23142]	protein coding	14
																	ADAMTS18	7.39E-07	6.316857524	0.6	0	ADAM metallopeptidase with thrombospondin type 1 motif 18 [Source:HGNC Symbol;Acc:HGNC:17110]	protein coding	16
																	MN1	7.39E-07	5.452838204	0.6	0	MN1 proto-oncogene, transcriptional regulator [Source:HGNC Symbol;Acc:HGNC:7180]	protein coding	22
																	PRICKLE2	7.92E-07	6.053995173	0.633	0.016	prickle planar cell polarity protein 2 [Source:HGNC Symbol;Acc:HGNC:20340]	protein coding	3
																	EPB41L1	8.11E-07	4.512602617	0.833	0.177	erythrocyte membrane protein band 4.1 like 1 [Source:HGNC Symbol;Acc:HGNC:3378]	protein coding	20
																	PCSK2	8.25E-07	2.258340038	0.967	0.419	proprotein convertase subtilisin/kexin type 2 [Source:HGNC Symbol;Acc:HGNC:8744]	protein coding	20
																	MALRD1	8.56E-07	-7.231169338	0.1	0.855	MAM and LDL receptor class A domain containing 1 [Source:HGNC Symbol;Acc:HGNC:24331]	protein coding	10
																	PLCL1	8.57E-07	6.647300954	0.633	0.016	phospholipase C like 1 (inactive) [Source:HGNC Symbol;Acc:HGNC:9063]	protein coding	2
																	BRINP3	9.40E-07	-6.927765843	0	0.823	BMP/retinoic acid inducible neural specific 3 [Source:HGNC Symbol;Acc:HGNC:22393]	protein coding	1
																	ETV1	9.40E-07	-6.943060928	0	0.823	ETS variant transcription factor 1 [Source:HGNC Symbol;Acc:HGNC:3490]	protein coding	7
																	NTS	9.40E-07	-14.61696461	0	0.823	neurotensin [Source:HGNC Symbol;Acc:HGNC:8038]	protein coding	12
																	KHDRBS2	1.08E-06	5.496361002	0.633	0.016	KH RNA binding domain containing, signal transduction associated 2 [Source:HGNC Symbol;Acc:HGNC:18114]	protein coding	6
																	PAUPAR	1.24E-06	-4.379820409	0.033	0.871	PAX6 upstream antisense RNA [Source:HGNC Symbol;Acc:HGNC:49670]	lncRNA	11
																	RAB3C	1.40E-06	3.974075891	0.933	0.468	RAB3C, member RAS oncogene family [Source:HGNC Symbol;Acc:HGNC:30269]	protein coding	5
																	RBPMS	1.45E-06	3.934661426	0.767	0.081	RNA binding protein, mRNA processing factor [Source:HGNC Symbol;Acc:HGNC:19097]	protein coding	8
																	ZNF69	1.49E-06	2.977344928	0.867	0.161	zinc finger protein 69 [Source:HGNC Symbol;Acc:HGNC:13138]	protein coding	19
																	S100A6	1.52E-06	-3.774444673	0.567	0.968	S100 calcium binding protein A6 [Source:HGNC Symbol;Acc:HGNC:10496]	protein coding	1
																	FAM110B	1.86E-06	3.515485931	0.833	0.161	family with sequence similarity 110 member B [Source:HGNC Symbol;Acc:HGNC:28587]	protein coding	8
																	LINC01091	1.93E-06	2.436061563	0.967	0.629	long intergenic non-protein coding RNA 1091 [Source:HGNC Symbol;Acc:HGNC:27721]	lncRNA	4
																	HIPK2	1.97E-06	3.200103526	0.967	0.806	homeodomain interacting protein kinase 2 [Source:HGNC Symbol;Acc:HGNC:14402]	protein coding	7
																	SPINK1	2.28E-06	-4.726804078	0.067	0.855	serine peptidase inhibitor Kazal type 1 [Source:HGNC Symbol;Acc:HGNC:11244]	protein coding	5
																	UCN3	2.32E-06	-3.752548431	0.167	0.903	urocortin 3 [Source:HGNC Symbol;Acc:HGNC:17781]	protein coding	10
																	ATXN2	2.33E-06	1.821392138	1	0.742	ataxin 2 [Source:HGNC Symbol;Acc:HGNC:10555]	protein coding	12
																	PDZRN4	2.36E-06	3.413727466	0.633	0.016	PDZ domain containing ring finger 4 [Source:HGNC Symbol;Acc:HGNC:30552]	protein coding	12
																	GLIS3	2.40E-06	2.44914134	0.967	0.694	GLIS family zinc finger 3 [Source:HGNC Symbol;Acc:HGNC:28510]	protein coding	9
																	SYT13	2.62E-06	3.31468948	0.9	0.5	synaptotagmin 13 [Source:HGNC Symbol;Acc:HGNC:14962]	protein coding	11
																	DNM3	2.66E-06	3.689534678	0.767	0.097	dynamin 3 [Source:HGNC Symbol;Acc:HGNC:29125]	protein coding	1
																	CCNY	2.80E-06	2.473831454	0.933	0.468	cyclin Y [Source:HGNC Symbol;Acc:HGNC:23354]	protein coding	10
																	TFEB	2.92E-06	4.015784442	0.7	0.065	transcription factor EB [Source:HGNC Symbol;Acc:HGNC:11753]	protein coding	6
																	ZNF248	3.01E-06	3.285985437	0.867	0.21	zinc finger protein 248 [Source:HGNC Symbol;Acc:HGNC:13041]	protein coding	10
																	ARHGAP6	3.08E-06	7.161993654	0.6	0.016	Rho GTPase activating protein 6 [Source:HGNC Symbol;Acc:HGNC:676]	protein coding	X
																	NDST3	3.33E-06	5.738935865	0.6	0.016	N-deacetylase and N-sulfotransferase 3 [Source:HGNC Symbol;Acc:HGNC:7682]	protein coding	4
																	ADAM29	3.40E-06	6.245717945	0.567	0	ADAM metallopeptidase domain 29 [Source:HGNC Symbol;Acc:HGNC:207]	protein coding	4
																	DENND2A	3.40E-06	5.652316616	0.567	0	DENN domain containing 2A [Source:HGNC Symbol;Acc:HGNC:22212]	protein coding	7
																	FRMPD2	3.40E-06	5.828691508	0.567	0	FERM and PDZ domain containing 2 [Source:HGNC Symbol;Acc:HGNC:28572]	protein coding	10
																	IGHA1	3.40E-06	6.945578943	0.567	0	immunoglobulin heavy constant alpha 1 [Source:HGNC Symbol;Acc:HGNC:5478]	IG C gene	14
																	ELAVL3	3.40E-06	5.461365914	0.567	0	ELAV like RNA binding protein 3 [Source:HGNC Symbol;Acc:HGNC:3314]	protein coding	19
																	PHF21B	3.40E-06	5.583332213	0.567	0	PHD finger protein 21B [Source:HGNC Symbol;Acc:HGNC:25161]	protein coding	22
																	TCEAL2	3.40E-06	5.218432707	0.567	0	transcription elongation factor A like 2 [Source:HGNC Symbol;Acc:HGNC:29818]	protein coding	X
																	DLG2	3.40E-06	3.365302911	0.9	0.339	discs large MAGUK scaffold protein 2 [Source:HGNC Symbol;Acc:HGNC:2901]	protein coding	11
																	SCG2	3.56E-06	-3.676495958	0.5	0.935	secretogranin II [Source:HGNC Symbol;Acc:HGNC:10575]	protein coding	2
																	FOXP2	3.58E-06	-4.158055231	0.033	0.855	forkhead box P2 [Source:HGNC Symbol;Acc:HGNC:13875]	protein coding	7
																	TNFRSF11B	3.61E-06	4.571386386	0.7	0.065	TNF receptor superfamily member 11b [Source:HGNC Symbol;Acc:HGNC:11909]	protein coding	8
																	PPP2R2B	3.67E-06	3.29124675	0.833	0.194	protein phosphatase 2 regulatory subunit Bbeta [Source:HGNC Symbol;Acc:HGNC:9305]	protein coding	5
																	KCNK10	3.74E-06	4.997734886	0.633	0.032	potassium two pore domain channel subfamily K member 10 [Source:HGNC Symbol;Acc:HGNC:6273]	protein coding	14
																	PLXNA4	3.94E-06	-7.224555471	0	0.79	plexin A4 [Source:HGNC Symbol;Acc:HGNC:9102]	protein coding	7
																	MYO5C	4.46E-06	3.956005847	0.7	0.065	myosin VC [Source:HGNC Symbol;Acc:HGNC:7604]	protein coding	15
																	SORCS2	4.49E-06	3.892242592	0.867	0.226	sortilin related VPS10 domain containing receptor 2 [Source:HGNC Symbol;Acc:HGNC:16698]	protein coding	4
																	NEXMIF	4.56E-06	3.392081511	0.733	0.065	neurite extension and migration factor [Source:HGNC Symbol;Acc:HGNC:29433]	protein coding	X
																	CDKN1A	4.62E-06	-4.451863553	0.067	0.839	cyclin dependent kinase inhibitor 1A [Source:HGNC Symbol;Acc:HGNC:1784]	protein coding	6
																	LRIG1	5.30E-06	1.830165849	0.867	0.194	leucine rich repeats and immunoglobulin like domains 1 [Source:HGNC Symbol;Acc:HGNC:17360]	protein coding	3
																	IQSEC3	5.73E-06	4.724090725	0.6	0.016	IQ motif and Sec7 domain ArfGEF 3 [Source:HGNC Symbol;Acc:HGNC:29193]	protein coding	12
																	KLF12	5.99E-06	2.556616354	0.867	0.194	KLF transcription factor 12 [Source:HGNC Symbol;Acc:HGNC:6346]	protein coding	13
																	CDK14	6.34E-06	3.050981017	0.9	0.29	cyclin dependent kinase 14 [Source:HGNC Symbol;Acc:HGNC:8883]	protein coding	7
																	CACNA2D3	6.73E-06	-7.512996657	0.033	0.79	calcium voltage-gated channel auxiliary subunit alpha2delta 3 [Source:HGNC Symbol;Acc:HGNC:15460]	protein coding	3
																	SSTR5-AS1	6.74E-06	-4.285846703	0.267	0.855	SSTR5 antisense RNA 1 [Source:HGNC Symbol;Acc:HGNC:26502]	lncRNA	16
																	CRMP1	6.76E-06	2.955047491	0.8	0.129	collapsin response mediator protein 1 [Source:HGNC Symbol;Acc:HGNC:2365]	protein coding	4
																	FYB2	6.89E-06	-3.730720266	0.267	0.871	FYN binding protein 2 [Source:HGNC Symbol;Acc:HGNC:27295]	protein coding	1
																	SETBP1	7.55E-06	1.98881903	1	0.597	SET binding protein 1 [Source:HGNC Symbol;Acc:HGNC:15573]	protein coding	18
																	MNX1	8.17E-06	2.965441699	0.833	0.194	motor neuron and pancreas homeobox 1 [Source:HGNC Symbol;Acc:HGNC:4979]	protein coding	7
																	TM4SF4	8.43E-06	-2.893674321	0.733	0.952	transmembrane 4 L six family member 4 [Source:HGNC Symbol;Acc:HGNC:11856]	protein coding	3
																	TNS3	8.60E-06	2.238239467	0.967	0.629	tensin 3 [Source:HGNC Symbol;Acc:HGNC:21616]	protein coding	7
																	LRP1B	8.67E-06	2.723089829	0.967	0.419	LDL receptor related protein 1B [Source:HGNC Symbol;Acc:HGNC:6693]	protein coding	2
																	PCBP3	1.13E-05	2.256729505	0.967	0.355	poly(rC) binding protein 3 [Source:HGNC Symbol;Acc:HGNC:8651]	protein coding	21
																	SOX2-OT	1.21E-05	4.942258649	0.667	0.065	SOX2 overlapping transcript [Source:HGNC Symbol;Acc:HGNC:20209]	lncRNA	3
																	ITPRID2	1.23E-05	-3.590998421	0.333	0.871	ITPR interacting domain containing 2 [Source:HGNC Symbol;Acc:HGNC:11319]	protein coding	2
																	CYP3A7	1.24E-05	4.856431877	0.633	0.048	cytochrome P450 family 3 subfamily A member 7 [Source:HGNC Symbol;Acc:HGNC:2640]	protein coding	7
																	MCTP1	1.26E-05	3.033829458	0.867	0.274	multiple C2 and transmembrane domain containing 1 [Source:HGNC Symbol;Acc:HGNC:26183]	protein coding	5
																	NOVA1	1.26E-05	2.306449864	0.967	0.565	NOVA alternative splicing regulator 1 [Source:HGNC Symbol;Acc:HGNC:7886]	protein coding	14
																	FTO	1.26E-05	1.827270467	1	0.645	FTO alpha-ketoglutarate dependent dioxygenase [Source:HGNC Symbol;Acc:HGNC:24678]	protein coding	16
																	SERGEF	1.27E-05	2.158391926	0.933	0.371	secretion regulating guanine nucleotide exchange factor [Source:HGNC Symbol;Acc:HGNC:17499]	protein coding	11
																	CLDN4	1.30E-05	-3.5096146	0.4	0.887	claudin 4 [Source:HGNC Symbol;Acc:HGNC:2046]	protein coding	7
																	BTNL8	1.39E-05	-5.830913497	0.033	0.774	butyrophilin like 8 [Source:HGNC Symbol;Acc:HGNC:26131]	protein coding	5
																	NRG1	1.47E-05	7.758983619	0.567	0.016	neuregulin 1 [Source:HGNC Symbol;Acc:HGNC:7997]	protein coding	8
																	INA	1.47E-05	4.52329941	0.567	0.016	internexin neuronal intermediate filament protein alpha [Source:HGNC Symbol;Acc:HGNC:6057]	protein coding	10
																	MACC1	1.50E-05	-3.580179047	0.2	0.871	MET transcriptional regulator MACC1 [Source:HGNC Symbol;Acc:HGNC:30215]	protein coding	7
																	SLC35F3	1.52E-05	3.755139373	0.633	0.032	solute carrier family 35 member F3 [Source:HGNC Symbol;Acc:HGNC:23616]	protein coding	1
																	OR51E1	1.52E-05	5.108511494	0.533	0	olfactory receptor family 51 subfamily E member 1 [Source:HGNC Symbol;Acc:HGNC:15194]	protein coding	11
																	LINC02388	1.52E-05	7.418678247	0.533	0	long intergenic non-protein coding RNA 2388 [Source:HGNC Symbol;Acc:HGNC:53315]	lncRNA	12
																	VAT1L	1.52E-05	5.631808337	0.533	0	vesicle amine transport 1 like [Source:HGNC Symbol;Acc:HGNC:29315]	protein coding	16
																	DOK6	1.52E-05	6.555751292	0.533	0	docking protein 6 [Source:HGNC Symbol;Acc:HGNC:28301]	protein coding	18
																	DOCK4	1.87E-05	-5.698333119	0.1	0.79	dedicator of cytokinesis 4 [Source:HGNC Symbol;Acc:HGNC:19192]	protein coding	7
																	SEMA6A	1.87E-05	-4.625221507	0.133	0.806	semaphorin 6A [Source:HGNC Symbol;Acc:HGNC:10738]	protein coding	5
																	HOXC4	2.02E-05	2.736307138	0.867	0.161	homeobox C4 [Source:HGNC Symbol;Acc:HGNC:5126]	protein coding	12
																	PTPRN2	2.13E-05	2.099343236	1	0.694	protein tyrosine phosphatase receptor type N2 [Source:HGNC Symbol;Acc:HGNC:9677]	protein coding	7
																	ADAMTS9	2.15E-05	5.759487624	0.567	0.016	ADAM metallopeptidase with thrombospondin type 1 motif 9 [Source:HGNC Symbol;Acc:HGNC:13202]	protein coding	3
																	ZBTB46	2.32E-05	4.582909819	0.567	0.016	zinc finger and BTB domain containing 46 [Source:HGNC Symbol;Acc:HGNC:16094]	protein coding	20
																	DNAH12	2.48E-05	3.181955457	0.7	0.065	dynein axonemal heavy chain 12 [Source:HGNC Symbol;Acc:HGNC:2943]	protein coding	3
																	TTC6	2.52E-05	3.177231275	0.867	0.306	tetratricopeptide repeat domain 6 [Source:HGNC Symbol;Acc:HGNC:19739]	protein coding	14
																	ALDH1A2	2.67E-05	3.920053281	0.733	0.145	aldehyde dehydrogenase 1 family member A2 [Source:HGNC Symbol;Acc:HGNC:15472]	protein coding	15
																	AGMO	2.81E-05	-6.212713874	0.033	0.758	alkylglycerol monooxygenase [Source:HGNC Symbol;Acc:HGNC:33784]	protein coding	7
																	LINC00907	2.85E-05	-2.838083399	0.4	0.919	long intergenic non-protein coding RNA 907 [Source:HGNC Symbol;Acc:HGNC:44327]	lncRNA	18
																	PPP4R4	2.92E-05	4.394653861	0.567	0.016	protein phosphatase 4 regulatory subunit 4 [Source:HGNC Symbol;Acc:HGNC:23788]	protein coding	14
																	SI	2.97E-05	-5.648989676	0.033	0.758	sucrase-isomaltase [Source:HGNC Symbol;Acc:HGNC:10856]	protein coding	3
																	ID1	3.24E-05	-3.538303788	0.1	0.839	inhibitor of DNA binding 1 [Source:HGNC Symbol;Acc:HGNC:5360]	protein coding	20
																	HNF1A-AS1	3.26E-05	2.056974965	1	0.871	HNF1A antisense RNA 1 [Source:HGNC Symbol;Acc:HGNC:26785]	lncRNA	12
																	DYNC1I1	3.34E-05	3.234343301	0.633	0.048	dynein cytoplasmic 1 intermediate chain 1 [Source:HGNC Symbol;Acc:HGNC:2963]	protein coding	7
																	ZNF483	3.55E-05	2.562104354	0.9	0.274	zinc finger protein 483 [Source:HGNC Symbol;Acc:HGNC:23384]	protein coding	9
																	GRAMD1B	3.60E-05	-4.181564729	0.133	0.806	GRAM domain containing 1B [Source:HGNC Symbol;Acc:HGNC:29214]	protein coding	11
																	LHFPL4	3.72E-05	3.106184679	0.667	0.048	LHFPL tetraspan subfamily member 4 [Source:HGNC Symbol;Acc:HGNC:29568]	protein coding	3
																	TTLL6	3.80E-05	2.170118935	0.933	0.29	tubulin tyrosine ligase like 6 [Source:HGNC Symbol;Acc:HGNC:26664]	protein coding	17
																	CTTNBP2	3.93E-05	4.594927165	0.667	0.097	cortactin binding protein 2 [Source:HGNC Symbol;Acc:HGNC:15679]	protein coding	7
																	SNHG14	4.15E-05	1.918987558	0.933	0.79	small nucleolar RNA host gene 14 [Source:HGNC Symbol;Acc:HGNC:37462]	lncRNA	15
																	CCDC88A	4.84E-05	2.713392609	0.767	0.145	coiled-coil domain containing 88A [Source:HGNC Symbol;Acc:HGNC:25523]	protein coding	2
																	QKI	4.94E-05	3.506912299	0.567	0.016	QKI, KH domain containing RNA binding [Source:HGNC Symbol;Acc:HGNC:21100]	protein coding	6
																	PALLD	4.97E-05	-4.842371388	0.067	0.758	palladin, cytoskeletal associated protein [Source:HGNC Symbol;Acc:HGNC:17068]	protein coding	4
																	RIMBP2	5.00E-05	1.411181781	1	0.952	RIMS binding protein 2 [Source:HGNC Symbol;Acc:HGNC:30339]	protein coding	12
																	KIF26B	5.24E-05	4.833446918	0.633	0.065	kinesin family member 26B [Source:HGNC Symbol;Acc:HGNC:25484]	protein coding	1
																	AGBL4	5.57E-05	2.084673129	0.967	0.5	AGBL carboxypeptidase 4 [Source:HGNC Symbol;Acc:HGNC:25892]	protein coding	1
																	CDK6	5.59E-05	2.604049383	0.9	0.371	cyclin dependent kinase 6 [Source:HGNC Symbol;Acc:HGNC:1777]	protein coding	7
																	CAMK1D	5.61E-05	2.016886908	0.967	0.79	calcium/calmodulin dependent protein kinase ID [Source:HGNC Symbol;Acc:HGNC:19341]	protein coding	10
																	CACNA1A	5.76E-05	-2.662411068	0.667	0.935	calcium voltage-gated channel subunit alpha1 A [Source:HGNC Symbol;Acc:HGNC:1388]	protein coding	19
																	GREB1L	5.88E-05	3.927034188	0.667	0.081	GREB1 like retinoic acid receptor coactivator [Source:HGNC Symbol;Acc:HGNC:31042]	protein coding	18
																	ESYT2	6.27E-05	2.018629621	0.933	0.548	extended synaptotagmin 2 [Source:HGNC Symbol;Acc:HGNC:22211]	protein coding	7
																	TAPT1-AS1	6.49E-05	2.41330119	0.933	0.532	TAPT1 antisense RNA 1 (head to head) [Source:HGNC Symbol;Acc:HGNC:26832]	lncRNA	4
																	MAPKAPK2	6.52E-05	2.726761993	0.867	0.371	MAPK activated protein kinase 2 [Source:HGNC Symbol;Acc:HGNC:6887]	protein coding	1
																	GHSR	6.60E-05	4.994345451	0.5	0	growth hormone secretagogue receptor [Source:HGNC Symbol;Acc:HGNC:4267]	protein coding	3
																	TMEM108	6.60E-05	6.035114382	0.5	0	transmembrane protein 108 [Source:HGNC Symbol;Acc:HGNC:28451]	protein coding	3
																	LINC01018	6.60E-05	5.171575428	0.5	0	long intergenic non-protein coding RNA 1018 [Source:HGNC Symbol;Acc:HGNC:27394]	lncRNA	5
																	LINC01484	6.60E-05	4.755922422	0.5	0	long intergenic non-protein coding RNA 1484 [Source:HGNC Symbol;Acc:HGNC:51136]	lncRNA	5
																	DGKI	6.60E-05	7.494470602	0.5	0	diacylglycerol kinase iota [Source:HGNC Symbol;Acc:HGNC:2855]	protein coding	7
																	COLEC10	6.60E-05	6.1337166	0.5	0	collectin subfamily member 10 [Source:HGNC Symbol;Acc:HGNC:2220]	protein coding	8
																	ADAM12	6.60E-05	5.145917413	0.5	0	ADAM metallopeptidase domain 12 [Source:HGNC Symbol;Acc:HGNC:190]	protein coding	10
																	NPHS1	6.60E-05	4.298371025	0.5	0	NPHS1 adhesion molecule, nephrin [Source:HGNC Symbol;Acc:HGNC:7908]	protein coding	19
																	ZNF626	6.60E-05	4.518245979	0.5	0	zinc finger protein 626 [Source:HGNC Symbol;Acc:HGNC:30461]	protein coding	19
																	CECR2	6.60E-05	5.44740529	0.5	0	CECR2 histone acetyl-lysine reader [Source:HGNC Symbol;Acc:HGNC:1840]	protein coding	22
																	ERICH5	6.82E-05	3.474210562	0.7	0.097	glutamate rich 5 [Source:HGNC Symbol;Acc:HGNC:26823]	protein coding	8
																	ANPEP	7.64E-05	-3.862262253	0.233	0.839	alanyl aminopeptidase, membrane [Source:HGNC Symbol;Acc:HGNC:500]	protein coding	15
																	NEBL	7.68E-05	2.189879765	0.933	0.339	nebulette [Source:HGNC Symbol;Acc:HGNC:16932]	protein coding	10
																	NBEA	7.71E-05	1.515943856	0.967	0.839	neurobeachin [Source:HGNC Symbol;Acc:HGNC:7648]	protein coding	13
																	ICA1L	8.19E-05	2.669283385	0.833	0.306	islet cell autoantigen 1 like [Source:HGNC Symbol;Acc:HGNC:14442]	protein coding	2
																	OLMALINC	8.34E-05	4.482206592	0.6	0.048	oligodendrocyte maturation-associated long intergenic non-coding RNA [Source:HGNC Symbol;Acc:HGNC:28060]	lncRNA	10
																	IL1RAP	8.40E-05	3.95149869	0.633	0.065	interleukin 1 receptor accessory protein [Source:HGNC Symbol;Acc:HGNC:5995]	protein coding	3
																	PRKAR1B	8.78E-05	2.935267745	0.633	0.048	protein kinase cAMP-dependent type I regulatory subunit beta [Source:HGNC Symbol;Acc:HGNC:9390]	protein coding	7
																	TAC1	8.83E-05	4.782688567	0.767	0.194	tachykinin precursor 1 [Source:HGNC Symbol;Acc:HGNC:11517]	protein coding	7
																	MGAM2	8.90E-05	-3.293489575	0.167	0.855	maltase-glucoamylase 2 (putative) [Source:HGNC Symbol;Acc:HGNC:28101]	protein coding	7
																	RCAN2	8.98E-05	1.391210825	1	0.823	regulator of calcineurin 2 [Source:HGNC Symbol;Acc:HGNC:3041]	protein coding	6
																	XYLT1	9.17E-05	2.799389113	0.933	0.516	xylosyltransferase 1 [Source:HGNC Symbol;Acc:HGNC:15516]	protein coding	16
																	CLIP4	9.88E-05	4.48749707	0.533	0.016	CAP-Gly domain containing linker protein family member 4 [Source:HGNC Symbol;Acc:HGNC:26108]	protein coding	2
																	LHFPL6	9.88E-05	5.4970094	0.533	0.016	LHFPL tetraspan subfamily member 6 [Source:HGNC Symbol;Acc:HGNC:6586]	protein coding	13
																	CDC42EP3	0.000105156	2.579767625	0.8	0.194	CDC42 effector protein 3 [Source:HGNC Symbol;Acc:HGNC:16943]	protein coding	2
																	MYRFL	0.000106519	-4.060378886	0.1	0.774	myelin regulatory factor like [Source:HGNC Symbol;Acc:HGNC:26316]	protein coding	12
																	AHDC1	0.000113013	3.263857734	0.667	0.081	AT-hook DNA binding motif containing 1 [Source:HGNC Symbol;Acc:HGNC:25230]	protein coding	1
																	ATP8A2	0.000114811	5.292858838	0.533	0.016	ATPase phospholipid transporting 8A2 [Source:HGNC Symbol;Acc:HGNC:13533]	protein coding	13
																	APLP1	0.000114811	4.58468045	0.533	0.016	amyloid beta precursor like protein 1 [Source:HGNC Symbol;Acc:HGNC:597]	protein coding	19
																	MSH5	0.000117432	3.499078011	0.633	0.065	mutS homolog 5 [Source:HGNC Symbol;Acc:HGNC:7328]	protein coding	6
																	MYOM3	0.000123331	3.260322149	0.833	0.194	myomesin 3 [Source:HGNC Symbol;Acc:HGNC:26679]	protein coding	1
																	RGS11	0.000123727	4.545252634	0.533	0.016	regulator of G protein signaling 11 [Source:HGNC Symbol;Acc:HGNC:9993]	protein coding	16
																	FARP1	0.000138596	2.704928209	0.833	0.21	FERM, ARH/RhoGEF and pleckstrin domain protein 1 [Source:HGNC Symbol;Acc:HGNC:3591]	protein coding	13
																	NSD2	0.000149899	1.661344648	0.967	0.597	nuclear receptor binding SET domain protein 2 [Source:HGNC Symbol;Acc:HGNC:12766]	protein coding	4
																	LMCD1	0.000154711	4.284102226	0.533	0.016	LIM and cysteine rich domains 1 [Source:HGNC Symbol;Acc:HGNC:6633]	protein coding	3
																	ATCAY	0.000154711	4.32035833	0.533	0.016	ATCAY kinesin light chain interacting caytaxin [Source:HGNC Symbol;Acc:HGNC:779]	protein coding	19
																	GRIK5	0.000154711	3.934219075	0.533	0.016	glutamate ionotropic receptor kainate type subunit 5 [Source:HGNC Symbol;Acc:HGNC:4583]	protein coding	19
																	PLCG2	0.000159815	-2.302103709	0.933	0.903	phospholipase C gamma 2 [Source:HGNC Symbol;Acc:HGNC:9066]	protein coding	16
																	HIVEP3	0.000160765	2.027833191	0.967	0.548	HIVEP zinc finger 3 [Source:HGNC Symbol;Acc:HGNC:13561]	protein coding	1
																	ASPH	0.000160893	-3.752946937	0.467	0.855	aspartate beta-hydroxylase [Source:HGNC Symbol;Acc:HGNC:757]	protein coding	8
																	TMEM53	0.000163858	3.041190757	0.8	0.21	transmembrane protein 53 [Source:HGNC Symbol;Acc:HGNC:26186]	protein coding	1
																	SPAG16	0.000165939	2.248981602	0.967	0.597	sperm associated antigen 16 [Source:HGNC Symbol;Acc:HGNC:23225]	protein coding	2
																	CAMK2D	0.000183093	1.739907286	0.967	0.774	calcium/calmodulin dependent protein kinase II delta [Source:HGNC Symbol;Acc:HGNC:1462]	protein coding	4
																	CREB3L1	0.000199337	4.479054328	0.633	0.065	cAMP responsive element binding protein 3 like 1 [Source:HGNC Symbol;Acc:HGNC:18856]	protein coding	11
																	APOA1	0.000199547	-4.633592532	0.4	0.935	apolipoprotein A1 [Source:HGNC Symbol;Acc:HGNC:600]	protein coding	11
																	TANC2	0.00020368	3.79801295	0.6	0.048	tetratricopeptide repeat, ankyrin repeat and coiled-coil containing 2 [Source:HGNC Symbol;Acc:HGNC:30212]	protein coding	17
																	NFATC2	0.000205359	3.413184358	0.767	0.226	nuclear factor of activated T cells 2 [Source:HGNC Symbol;Acc:HGNC:7776]	protein coding	20
																	PRAP1	0.000205949	-4.230230842	0.133	0.79	proline rich acidic protein 1 [Source:HGNC Symbol;Acc:HGNC:23304]	protein coding	10
																	IQSEC2	0.000205976	2.789480715	0.733	0.113	IQ motif and Sec7 domain ArfGEF 2 [Source:HGNC Symbol;Acc:HGNC:29059]	protein coding	X
																	NR5A2	0.00020776	-5.318686494	0	0.694	nuclear receptor subfamily 5 group A member 2 [Source:HGNC Symbol;Acc:HGNC:7984]	protein coding	1
																	L3MBTL4	0.000209251	-3.658070919	0.033	0.758	L3MBTL histone methyl-lysine binding protein 4 [Source:HGNC Symbol;Acc:HGNC:26677]	protein coding	18
																	DENND1A	0.00021137	2.185093647	0.933	0.371	DENN domain containing 1A [Source:HGNC Symbol;Acc:HGNC:29324]	protein coding	9
																	LGALS4	0.000211894	-2.387325979	0.533	0.903	galectin 4 [Source:HGNC Symbol;Acc:HGNC:6565]	protein coding	19
																	MGAM	0.000215749	-5.604445591	0.033	0.71	maltase-glucoamylase [Source:HGNC Symbol;Acc:HGNC:7043]	protein coding	7
																	SRD5A1	0.000223347	4.838908298	0.633	0.081	steroid 5 alpha-reductase 1 [Source:HGNC Symbol;Acc:HGNC:11284]	protein coding	5
																	ASB4	0.000223873	1.709768778	0.533	0.016	ankyrin repeat and SOCS box containing 4 [Source:HGNC Symbol;Acc:HGNC:16009]	protein coding	7
																	PEG3	0.000223873	1.66619281	0.533	0.016	paternally expressed 3 [Source:HGNC Symbol;Acc:HGNC:8826]	protein coding	19
																	INTS3	0.000239833	2.193472954	0.867	0.21	integrator complex subunit 3 [Source:HGNC Symbol;Acc:HGNC:26153]	protein coding	1
																	NIPSNAP1	0.000257016	3.225126622	0.767	0.226	nipsnap homolog 1 [Source:HGNC Symbol;Acc:HGNC:7827]	protein coding	22
																	NPY1R	0.000278075	4.841597897	0.467	0	neuropeptide Y receptor Y1 [Source:HGNC Symbol;Acc:HGNC:7956]	protein coding	4
																	HS3ST4	0.000278075	6.162995503	0.467	0	heparan sulfate-glucosamine 3-sulfotransferase 4 [Source:HGNC Symbol;Acc:HGNC:5200]	protein coding	16
																	IGLC2	0.000278075	5.426142446	0.467	0	immunoglobulin lambda constant 2 [Source:HGNC Symbol;Acc:HGNC:5856]	IG C gene	22
																	SHANK3	0.000278075	4.52194279	0.467	0	SH3 and multiple ankyrin repeat domains 3 [Source:HGNC Symbol;Acc:HGNC:14294]	protein coding	22
																	TAFA5	0.000278075	5.431433223	0.467	0	TAFA chemokine like family member 5 [Source:HGNC Symbol;Acc:HGNC:21592]	protein coding	22
																	AGAP1	0.000278432	1.612670474	1	0.903	ArfGAP with GTPase domain, ankyrin repeat and PH domain 1 [Source:HGNC Symbol;Acc:HGNC:16922]	protein coding	2
																	ABTB2	0.000291995	4.430029929	0.7	0.145	ankyrin repeat and BTB domain containing 2 [Source:HGNC Symbol;Acc:HGNC:23842]	protein coding	11
																	ENPEP	0.000304094	-3.891021543	0.133	0.758	glutamyl aminopeptidase [Source:HGNC Symbol;Acc:HGNC:3355]	protein coding	4
																	DIAPH2	0.000306074	-2.297912071	0.567	0.935	diaphanous related formin 2 [Source:HGNC Symbol;Acc:HGNC:2877]	protein coding	X
																	N4BP2L1	0.000313572	2.252200909	0.933	0.355	NEDD4 binding protein 2 like 1 [Source:HGNC Symbol;Acc:HGNC:25037]	protein coding	13
																	GOLIM4	0.000324835	-2.016568349	0.7	0.935	golgi integral membrane protein 4 [Source:HGNC Symbol;Acc:HGNC:15448]	protein coding	3
																	CMTM8	0.000330511	2.09033066	0.9	0.323	CKLF like MARVEL transmembrane domain containing 8 [Source:HGNC Symbol;Acc:HGNC:19179]	protein coding	3
																	ERO1B	0.000331542	-3.608147942	0.367	0.823	endoplasmic reticulum oxidoreductase 1 beta [Source:HGNC Symbol;Acc:HGNC:14355]	protein coding	1
																	KCTD16	0.000335569	-3.37800675	0.3	0.839	potassium channel tetramerization domain containing 16 [Source:HGNC Symbol;Acc:HGNC:29244]	protein coding	5
																	TTC23L	0.000346831	4.089455271	0.6	0.065	tetratricopeptide repeat domain 23 like [Source:HGNC Symbol;Acc:HGNC:26355]	protein coding	5
																	MEP1B	0.000384569	-5.23217652	0	0.677	meprin A subunit beta [Source:HGNC Symbol;Acc:HGNC:7020]	protein coding	18
																	ONECUT3	0.000384569	-6.921142231	0	0.677	one cut homeobox 3 [Source:HGNC Symbol;Acc:HGNC:13399]	protein coding	19
																	RPS18	0.00038904	-2.201051902	0.633	0.919	ribosomal protein S18 [Source:HGNC Symbol;Acc:HGNC:10401]	protein coding	6
																	NFIB	0.000407345	-4.377422226	0.067	0.726	nuclear factor I B [Source:HGNC Symbol;Acc:HGNC:7785]	protein coding	9
																	IER2	0.000409194	-4.867213894	0.167	0.758	immediate early response 2 [Source:HGNC Symbol;Acc:HGNC:28871]	protein coding	19
																	RPS9	0.000415425	-1.864176146	0.633	0.968	ribosomal protein S9 [Source:HGNC Symbol;Acc:HGNC:10442]	protein coding	19
																	PLXDC2	0.000420453	-2.502877764	0.333	0.871	plexin domain containing 2 [Source:HGNC Symbol;Acc:HGNC:21013]	protein coding	10
																	CGNL1	0.000434704	3.186398186	0.633	0.065	cingulin like 1 [Source:HGNC Symbol;Acc:HGNC:25931]	protein coding	15
																	NRG2	0.000452905	4.456359686	0.533	0.032	neuregulin 2 [Source:HGNC Symbol;Acc:HGNC:7998]	protein coding	5
																	ADARB2	0.000452905	6.474645771	0.533	0.032	adenosine deaminase RNA specific B2 (inactive) [Source:HGNC Symbol;Acc:HGNC:227]	protein coding	10
																	MEMO1	0.000458086	2.954388115	0.567	0.032	mediator of cell motility 1 [Source:HGNC Symbol;Acc:HGNC:14014]	protein coding	2
																	TMEM65	0.000463116	2.860429359	0.8	0.258	transmembrane protein 65 [Source:HGNC Symbol;Acc:HGNC:25203]	protein coding	8
																	ADGRF5	0.000469514	3.461713761	0.667	0.113	adhesion G protein-coupled receptor F5 [Source:HGNC Symbol;Acc:HGNC:19030]	protein coding	6
																	CHN1	0.000496288	4.206826658	0.567	0.048	chimerin 1 [Source:HGNC Symbol;Acc:HGNC:1943]	protein coding	2
																	MEP1A	0.000501426	-4.157169595	0.067	0.726	meprin A subunit alpha [Source:HGNC Symbol;Acc:HGNC:7015]	protein coding	6
																	ZFHX3	0.000527794	1.420653346	1	0.661	zinc finger homeobox 3 [Source:HGNC Symbol;Acc:HGNC:777]	protein coding	16
																	FNBP1	0.00054191	2.323110318	0.767	0.161	formin binding protein 1 [Source:HGNC Symbol;Acc:HGNC:17069]	protein coding	9
																	LINC01725	0.000549032	-4.001172018	0.067	0.742	long intergenic non-protein coding RNA 1725 [Source:HGNC Symbol;Acc:HGNC:52513]	lncRNA	1
																	MGAT4A	0.000563855	1.324102491	0.967	0.79	alpha-1,3-mannosyl-glycoprotein 4-beta-N-acetylglucosaminyltransferase A [Source:HGNC Symbol;Acc:HGNC:7047]	protein coding	2
																	MB21D2	0.000596101	2.757881957	0.767	0.177	Mab-21 domain containing 2 [Source:HGNC Symbol;Acc:HGNC:30438]	protein coding	3
																	PTPRD	0.000598414	1.800742016	1	0.758	protein tyrosine phosphatase receptor type D [Source:HGNC Symbol;Acc:HGNC:9668]	protein coding	9
																	KIAA0408	0.000599733	3.773925526	0.533	0.032	KIAA0408 [Source:HGNC Symbol;Acc:HGNC:21636]	protein coding	6
																	NRXN3	0.000604652	6.619890302	0.7	0.161	neurexin 3 [Source:HGNC Symbol;Acc:HGNC:8010]	protein coding	14
																	ZNF709	0.000605402	2.627702838	0.7	0.113	zinc finger protein 709 [Source:HGNC Symbol;Acc:HGNC:20629]	protein coding	19
																	UNC13A	0.000624231	2.143094617	0.9	0.339	unc-13 homolog A [Source:HGNC Symbol;Acc:HGNC:23150]	protein coding	19
																	JAM3	0.000635103	3.892746446	0.5	0.016	junctional adhesion molecule 3 [Source:HGNC Symbol;Acc:HGNC:15532]	protein coding	11
																	SIPA1L3	0.000702448	1.734680613	0.967	0.597	signal induced proliferation associated 1 like 3 [Source:HGNC Symbol;Acc:HGNC:23801]	protein coding	19
																	GMDS	0.000702489	-2.15528074	0.933	0.919	GDP-mannose 4,6-dehydratase [Source:HGNC Symbol;Acc:HGNC:4369]	protein coding	6
																	EVPL	0.000703154	-5.023686014	0	0.661	envoplakin [Source:HGNC Symbol;Acc:HGNC:3503]	protein coding	17
																	TBX3	0.000716731	-3.178849532	0.3	0.806	T-box transcription factor 3 [Source:HGNC Symbol;Acc:HGNC:11602]	protein coding	12
																	PCSK5	0.000732851	-3.359990835	0.133	0.774	proprotein convertase subtilisin/kexin type 5 [Source:HGNC Symbol;Acc:HGNC:8747]	protein coding	9
																	ACTL6B	0.000734989	3.736861872	0.5	0.016	actin like 6B [Source:HGNC Symbol;Acc:HGNC:160]	protein coding	7
																	ARHGEF38	0.000765796	-4.051314538	0.1	0.726	Rho guanine nucleotide exchange factor 38 [Source:HGNC Symbol;Acc:HGNC:25968]	protein coding	4
																	RIC3	0.000786293	2.141592805	0.833	0.274	RIC3 acetylcholine receptor chaperone [Source:HGNC Symbol;Acc:HGNC:30338]	protein coding	11
																	EPCAM-DT	0.000814418	2.261473251	0.967	0.387	EPCAM divergent transcript [Source:HGNC Symbol;Acc:HGNC:52639]	lncRNA	2
																	MAST1	0.000821833	2.630010657	0.633	0.065	microtubule associated serine/threonine kinase 1 [Source:HGNC Symbol;Acc:HGNC:19034]	protein coding	19
																	ANK3	0.0008343	1.93420918	0.967	0.839	ankyrin 3 [Source:HGNC Symbol;Acc:HGNC:494]	protein coding	10
																	WIPF1	0.000843556	2.780606106	0.633	0.081	WAS/WASL interacting protein family member 1 [Source:HGNC Symbol;Acc:HGNC:12736]	protein coding	2
																	RAB11FIP1	0.000846662	-2.346762539	0.633	0.919	RAB11 family interacting protein 1 [Source:HGNC Symbol;Acc:HGNC:30265]	protein coding	8
																	FAM171B	0.00088559	3.228248419	0.7	0.145	family with sequence similarity 171 member B [Source:HGNC Symbol;Acc:HGNC:29412]	protein coding	2
																	RPL17	0.00093292	-2.332789332	0.467	0.887	ribosomal protein L17 [Source:HGNC Symbol;Acc:HGNC:10307]	protein coding	18
																	BIN1	0.001004372	1.763236977	0.8	0.145	bridging integrator 1 [Source:HGNC Symbol;Acc:HGNC:1052]	protein coding	2
																	PRRT2	0.001034305	3.109340707	0.567	0.048	proline rich transmembrane protein 2 [Source:HGNC Symbol;Acc:HGNC:30500]	protein coding	16
																	PCSK1	0.001062921	2.414147543	0.933	0.565	proprotein convertase subtilisin/kexin type 1 [Source:HGNC Symbol;Acc:HGNC:8743]	protein coding	5
																	RPL13A	0.001111411	-1.879021927	0.667	0.984	ribosomal protein L13a [Source:HGNC Symbol;Acc:HGNC:10304]	protein coding	19
																	ATP8B2	0.00113991	4.300154351	0.433	0	ATPase phospholipid transporting 8B2 [Source:HGNC Symbol;Acc:HGNC:13534]	protein coding	1
																	KCND3	0.00113991	5.41376974	0.433	0	potassium voltage-gated channel subfamily D member 3 [Source:HGNC Symbol;Acc:HGNC:6239]	protein coding	1
																	SUSD4	0.00113991	5.073162196	0.433	0	sushi domain containing 4 [Source:HGNC Symbol;Acc:HGNC:25470]	protein coding	1
																	TRIM46	0.00113991	4.20976233	0.433	0	tripartite motif containing 46 [Source:HGNC Symbol;Acc:HGNC:19019]	protein coding	1
																	STOX2	0.00113991	5.470712159	0.433	0	storkhead box 2 [Source:HGNC Symbol;Acc:HGNC:25450]	protein coding	4
																	RGS22	0.00113991	5.242963045	0.433	0	regulator of G protein signaling 22 [Source:HGNC Symbol;Acc:HGNC:24499]	protein coding	8
																	RASA3	0.00113991	5.071251392	0.433	0	RAS p21 protein activator 3 [Source:HGNC Symbol;Acc:HGNC:20331]	protein coding	13
																	SHISA9	0.00113991	6.580162733	0.433	0	shisa family member 9 [Source:HGNC Symbol;Acc:HGNC:37231]	protein coding	16
																	CEP112	0.00113991	5.807071529	0.433	0	centrosomal protein 112 [Source:HGNC Symbol;Acc:HGNC:28514]	protein coding	17
																	SHISA6	0.00113991	6.53192647	0.433	0	shisa family member 6 [Source:HGNC Symbol;Acc:HGNC:34491]	protein coding	17
																	ZNF135	0.00113991	4.809578092	0.433	0	zinc finger protein 135 [Source:HGNC Symbol;Acc:HGNC:12919]	protein coding	19
																	EYA2	0.00113991	5.87656852	0.433	0	EYA transcriptional coactivator and phosphatase 2 [Source:HGNC Symbol;Acc:HGNC:3520]	protein coding	20
																	LRCH2	0.00113991	4.787528267	0.433	0	leucine rich repeats and calponin homology domain containing 2 [Source:HGNC Symbol;Acc:HGNC:29292]	protein coding	X
																	NEUROD1	0.001145277	-2.478524479	0.733	0.919	neuronal differentiation 1 [Source:HGNC Symbol;Acc:HGNC:7762]	protein coding	2
																	MRPS30-DT	0.001198276	1.558654434	0.533	0.032	MRPS30 divergent transcript [Source:HGNC Symbol;Acc:HGNC:53420]	lncRNA	5
																	PLCXD3	0.001275205	-2.837813199	0.467	0.855	phosphatidylinositol specific phospholipase C X domain containing 3 [Source:HGNC Symbol;Acc:HGNC:31822]	protein coding	5
																	ST14	0.001338148	-3.766512684	0.133	0.726	ST14 transmembrane serine protease matriptase [Source:HGNC Symbol;Acc:HGNC:11344]	protein coding	11
																	MSI2	0.001349374	1.605878531	0.933	0.742	musashi RNA binding protein 2 [Source:HGNC Symbol;Acc:HGNC:18585]	protein coding	17
																	TSHZ2	0.001436318	-4.27064023	0.133	0.742	teashirt zinc finger homeobox 2 [Source:HGNC Symbol;Acc:HGNC:13010]	protein coding	20
																	CHST5	0.001512928	-4.276130463	0.133	0.71	carbohydrate sulfotransferase 5 [Source:HGNC Symbol;Acc:HGNC:1973]	protein coding	16
																	LPGAT1	0.001522218	-2.406847776	0.567	0.871	lysophosphatidylglycerol acyltransferase 1 [Source:HGNC Symbol;Acc:HGNC:28985]	protein coding	1
																	ARSJ	0.001523838	4.352783846	0.467	0.016	arylsulfatase family member J [Source:HGNC Symbol;Acc:HGNC:26286]	protein coding	4
																	DNAI1	0.001523838	4.270388157	0.467	0.016	dynein axonemal intermediate chain 1 [Source:HGNC Symbol;Acc:HGNC:2954]	protein coding	9
																	DENND5A	0.001736185	2.790882112	0.8	0.258	DENN domain containing 5A [Source:HGNC Symbol;Acc:HGNC:19344]	protein coding	11
																	DCHS2	0.001763627	4.582165143	0.467	0.016	dachsous cadherin-related 2 [Source:HGNC Symbol;Acc:HGNC:23111]	protein coding	4
																	RNF150	0.001775095	4.770308847	0.5	0.032	ring finger protein 150 [Source:HGNC Symbol;Acc:HGNC:23138]	protein coding	4
																	NIN	0.001789253	2.089559209	0.933	0.387	ninein [Source:HGNC Symbol;Acc:HGNC:14906]	protein coding	14
																	TMEM238	0.001802198	-2.752552492	0.4	0.823	transmembrane protein 238 [Source:HGNC Symbol;Acc:HGNC:40042]	protein coding	19
																	EFHD2	0.00180642	-2.811789772	0.267	0.823	EF-hand domain family member D2 [Source:HGNC Symbol;Acc:HGNC:28670]	protein coding	1
																	LRSAM1	0.00180811	2.84287088	0.7	0.129	leucine rich repeat and sterile alpha motif containing 1 [Source:HGNC Symbol;Acc:HGNC:25135]	protein coding	9
																	RETREG1	0.001882527	2.235401576	0.9	0.532	reticulophagy regulator 1 [Source:HGNC Symbol;Acc:HGNC:25964]	protein coding	5
																	MEGF11	0.001973981	3.834058672	0.633	0.097	multiple EGF like domains 11 [Source:HGNC Symbol;Acc:HGNC:29635]	protein coding	15
																	SHROOM2	0.001989123	3.031026446	0.567	0.048	shroom family member 2 [Source:HGNC Symbol;Acc:HGNC:630]	protein coding	X
																	RERE	0.002004603	1.044762091	1	0.919	arginine-glutamic acid dipeptide repeats [Source:HGNC Symbol;Acc:HGNC:9965]	protein coding	1
																	CALCR	0.002039819	5.416430497	0.467	0.016	calcitonin receptor [Source:HGNC Symbol;Acc:HGNC:1440]	protein coding	7
																	FANK1	0.002193199	4.39684322	0.467	0.016	fibronectin type III and ankyrin repeat domains 1 [Source:HGNC Symbol;Acc:HGNC:23527]	protein coding	10
																	LY75	0.002265092	2.866399463	0.8	0.29	lymphocyte antigen 75 [Source:HGNC Symbol;Acc:HGNC:6729]	protein coding	2
																	PPP1R1C	0.002267873	-5.738397634	0	0.629	protein phosphatase 1 regulatory inhibitor subunit 1C [Source:HGNC Symbol;Acc:HGNC:14940]	protein coding	2
																	ISL1	0.002267873	-4.853211173	0	0.629	ISL LIM homeobox 1 [Source:HGNC Symbol;Acc:HGNC:6132]	protein coding	5
																	CBLN4	0.002357728	4.210406916	0.467	0.016	cerebellin 4 precursor [Source:HGNC Symbol;Acc:HGNC:16231]	protein coding	20
																	FHL1	0.002357728	3.450873265	0.467	0.016	four and a half LIM domains 1 [Source:HGNC Symbol;Acc:HGNC:3702]	protein coding	X
																	FARS2	0.002393807	1.71141288	0.967	0.581	phenylalanyl-tRNA synthetase 2, mitochondrial [Source:HGNC Symbol;Acc:HGNC:21062]	protein coding	6
																	MAN1A1	0.002497428	-2.137348663	0.533	0.903	mannosidase alpha class 1A member 1 [Source:HGNC Symbol;Acc:HGNC:6821]	protein coding	6
																	MYO1E	0.002498535	-3.358155748	0.333	0.839	myosin IE [Source:HGNC Symbol;Acc:HGNC:7599]	protein coding	15
																	ANK1	0.002522084	4.020054992	0.667	0.161	ankyrin 1 [Source:HGNC Symbol;Acc:HGNC:492]	protein coding	8
																	ME1	0.002645836	2.244708706	0.767	0.194	malic enzyme 1 [Source:HGNC Symbol;Acc:HGNC:6983]	protein coding	6
																	RPS15	0.00266613	-2.024038968	0.567	0.919	ribosomal protein S15 [Source:HGNC Symbol;Acc:HGNC:10388]	protein coding	19
																	GATAD2B	0.002674634	1.156188741	1	0.661	GATA zinc finger domain containing 2B [Source:HGNC Symbol;Acc:HGNC:30778]	protein coding	1
																	TIMELESS	0.002682584	3.269052451	0.5	0.032	timeless circadian regulator [Source:HGNC Symbol;Acc:HGNC:11813]	protein coding	12
																	TLE1	0.002707922	2.137121603	0.833	0.258	TLE family member 1, transcriptional corepressor [Source:HGNC Symbol;Acc:HGNC:11837]	protein coding	9
																	PFKFB1	0.002808279	3.782532749	0.533	0.048	6-phosphofructo-2-kinase/fructose-2,6-biphosphatase 1 [Source:HGNC Symbol;Acc:HGNC:8872]	protein coding	X
																	CDC14A	0.002840581	2.341920101	0.733	0.177	cell division cycle 14A [Source:HGNC Symbol;Acc:HGNC:1718]	protein coding	1
																	SEMA6D	0.002840581	3.563359227	0.7	0.194	semaphorin 6D [Source:HGNC Symbol;Acc:HGNC:16770]	protein coding	15
																	GSG1L	0.002962753	-4.798917089	0.067	0.661	GSG1 like [Source:HGNC Symbol;Acc:HGNC:28283]	protein coding	16
																	BTG2	0.002983554	-2.814270607	0.433	0.871	BTG anti-proliferation factor 2 [Source:HGNC Symbol;Acc:HGNC:1131]	protein coding	1
																	CUTC	0.003119794	2.475015864	0.567	0.048	cutC copper transporter [Source:HGNC Symbol;Acc:HGNC:24271]	protein coding	10
																	NFASC	0.003135741	1.467798383	1	0.71	neurofascin [Source:HGNC Symbol;Acc:HGNC:29866]	protein coding	1
																	KCNK15-AS1	0.003143758	3.397589886	0.467	0.016	KCNK15 and WISP2 antisense RNA 1 [Source:HGNC Symbol;Acc:HGNC:49901]	lncRNA	20
																	SRPK2	0.003190259	1.966731674	0.933	0.661	SRSF protein kinase 2 [Source:HGNC Symbol;Acc:HGNC:11306]	protein coding	7
																	PTPRS	0.003199458	3.456527942	0.533	0.048	protein tyrosine phosphatase receptor type S [Source:HGNC Symbol;Acc:HGNC:9681]	protein coding	19
																	CNKSR3	0.003361314	1.870033398	0.933	0.468	CNKSR family member 3 [Source:HGNC Symbol;Acc:HGNC:23034]	protein coding	6
																	MAP9	0.003376845	3.093487629	0.467	0.016	microtubule associated protein 9 [Source:HGNC Symbol;Acc:HGNC:26118]	protein coding	4
																	TACC1	0.003499218	2.354765215	0.733	0.161	transforming acidic coiled-coil containing protein 1 [Source:HGNC Symbol;Acc:HGNC:11522]	protein coding	8
																	JAKMIP2	0.003508073	2.538718203	0.867	0.452	janus kinase and microtubule interacting protein 2 [Source:HGNC Symbol;Acc:HGNC:29067]	protein coding	5
																	SLC2A11	0.0035468	2.052214579	0.667	0.097	solute carrier family 2 member 11 [Source:HGNC Symbol;Acc:HGNC:14239]	protein coding	22
																	SYN1	0.003626624	3.137277872	0.467	0.016	synapsin I [Source:HGNC Symbol;Acc:HGNC:11494]	protein coding	X
																	PPM1H	0.00366762	2.433261079	0.8	0.274	protein phosphatase, Mg2+/Mn2+ dependent 1H [Source:HGNC Symbol;Acc:HGNC:18583]	protein coding	12
																	SESTD1	0.003824424	2.025302037	0.833	0.323	SEC14 and spectrin domain containing 1 [Source:HGNC Symbol;Acc:HGNC:18379]	protein coding	2
																	SOX6	0.003861315	-2.252813076	0.5	0.887	SRY-box transcription factor 6 [Source:HGNC Symbol;Acc:HGNC:16421]	protein coding	11
																	PANCR	0.003969953	1.696454616	0.7	0.129	PITX2 adjacent non-coding RNA [Source:HGNC Symbol;Acc:HGNC:52282]	lncRNA	4
																	DLG5	0.003992408	1.726147126	1	0.516	discs large MAGUK scaffold protein 5 [Source:HGNC Symbol;Acc:HGNC:2904]	protein coding	10
																	GALNT7	0.004002408	-5.056789072	0	0.613	polypeptide N-acetylgalactosaminyltransferase 7 [Source:HGNC Symbol;Acc:HGNC:4129]	protein coding	4
																	BCAM	0.004044295	2.342784058	0.7	0.161	basal cell adhesion molecule (Lutheran blood group) [Source:HGNC Symbol;Acc:HGNC:6722]	protein coding	19
																	TMEM178B	0.004202129	3.870243619	0.6	0.097	transmembrane protein 178B [Source:HGNC Symbol;Acc:HGNC:44112]	protein coding	7
																	DLEU2	0.004247073	1.649472836	0.967	0.677	deleted in lymphocytic leukemia 2 [Source:HGNC Symbol;Acc:HGNC:13748]	lncRNA	13
																	ZBTB16	0.004368446	2.431894391	0.9	0.403	zinc finger and BTB domain containing 16 [Source:HGNC Symbol;Acc:HGNC:12930]	protein coding	11
																	RPL41	0.004495696	-1.878397875	0.7	0.968	ribosomal protein L41 [Source:HGNC Symbol;Acc:HGNC:10354]	protein coding	12
																	ASTN1	0.004549011	5.715098226	0.4	0	astrotactin 1 [Source:HGNC Symbol;Acc:HGNC:773]	protein coding	1
																	CACHD1	0.004549011	4.750345567	0.4	0	cache domain containing 1 [Source:HGNC Symbol;Acc:HGNC:29314]	protein coding	1
																	ZGRF1	0.004549011	4.492263979	0.4	0	zinc finger GRF-type containing 1 [Source:HGNC Symbol;Acc:HGNC:25654]	protein coding	4
																	GLI3	0.004549011	4.851891395	0.4	0	GLI family zinc finger 3 [Source:HGNC Symbol;Acc:HGNC:4319]	protein coding	7
																	SLCO5A1	0.004549011	6.174022254	0.4	0	solute carrier organic anion transporter family member 5A1 [Source:HGNC Symbol;Acc:HGNC:19046]	protein coding	8
																	LMX1B	0.004549011	5.470215472	0.4	0	LIM homeobox transcription factor 1 beta [Source:HGNC Symbol;Acc:HGNC:6654]	protein coding	9
																	ELMOD1	0.004549011	5.075712414	0.4	0	ELMO domain containing 1 [Source:HGNC Symbol;Acc:HGNC:25334]	protein coding	11
																	FXYD2	0.004549011	5.747109767	0.4	0	FXYD domain containing ion transport regulator 2 [Source:HGNC Symbol;Acc:HGNC:4026]	protein coding	11
																	DPY19L2	0.004549011	4.163360832	0.4	0	dpy-19 like 2 [Source:HGNC Symbol;Acc:HGNC:19414]	protein coding	12
																	ACP7	0.004549011	4.604487119	0.4	0	acid phosphatase 7, tartrate resistant (putative) [Source:HGNC Symbol;Acc:HGNC:33781]	protein coding	19
																	ZMAT1	0.004615197	2.050284544	0.867	0.323	zinc finger matrin-type 1 [Source:HGNC Symbol;Acc:HGNC:29377]	protein coding	X
																	AMN	0.004653045	-2.917750097	0.233	0.79	amnion associated transmembrane protein [Source:HGNC Symbol;Acc:HGNC:14604]	protein coding	14
																	SMIM24	0.004771546	-2.99550913	0.4	0.79	small integral membrane protein 24 [Source:HGNC Symbol;Acc:HGNC:37244]	protein coding	19
																	KHDRBS3	0.004882115	2.592198639	0.767	0.258	KH RNA binding domain containing, signal transduction associated 3 [Source:HGNC Symbol;Acc:HGNC:18117]	protein coding	8
																	APOA4	0.00490596	-6.615695991	0.133	0.71	apolipoprotein A4 [Source:HGNC Symbol;Acc:HGNC:602]	protein coding	11
																	PITX1	0.004937809	-5.458784028	0.033	0.629	paired like homeodomain 1 [Source:HGNC Symbol;Acc:HGNC:9004]	protein coding	5
																	ST6GAL1	0.005017616	3.995879839	0.533	0.065	ST6 beta-galactoside alpha-2,6-sialyltransferase 1 [Source:HGNC Symbol;Acc:HGNC:10860]	protein coding	3
																	PEAK1	0.00505963	-2.752066982	0.3	0.823	pseudopodium enriched atypical kinase 1 [Source:HGNC Symbol;Acc:HGNC:29431]	protein coding	15
																	ZNF557	0.005161436	3.158047758	0.633	0.129	zinc finger protein 557 [Source:HGNC Symbol;Acc:HGNC:28632]	protein coding	19
																	ELMO1	0.005192032	3.370236795	0.567	0.065	engulfment and cell motility 1 [Source:HGNC Symbol;Acc:HGNC:16286]	protein coding	7
																	TPT1	0.005192866	-1.715259436	0.667	0.919	tumor protein, translationally-controlled 1 [Source:HGNC Symbol;Acc:HGNC:12022]	protein coding	13
																	JAK1	0.005230741	1.145724426	1	0.871	Janus kinase 1 [Source:HGNC Symbol;Acc:HGNC:6190]	protein coding	1
																	TNNI3K	0.00552184	2.79848598	0.567	0.065	TNNI3 interacting kinase [Source:HGNC Symbol;Acc:HGNC:19661]	protein coding	1
																	PHACTR1	0.005550215	2.165010646	0.9	0.532	phosphatase and actin regulator 1 [Source:HGNC Symbol;Acc:HGNC:20990]	protein coding	6
																	DAB2	0.005641051	3.026307321	0.5	0.032	DAB adaptor protein 2 [Source:HGNC Symbol;Acc:HGNC:2662]	protein coding	5
																	ABCG1	0.00566823	1.293323776	0.867	0.29	ATP binding cassette subfamily G member 1 [Source:HGNC Symbol;Acc:HGNC:73]	protein coding	21
																	DMXL1	0.005798816	1.843184055	0.867	0.613	Dmx like 1 [Source:HGNC Symbol;Acc:HGNC:2937]	protein coding	5
																	VMP1	0.005809752	-1.84586123	0.767	0.903	vacuole membrane protein 1 [Source:HGNC Symbol;Acc:HGNC:29559]	protein coding	17
																	ELL2	0.005990756	-1.851081907	0.933	0.903	elongation factor for RNA polymerase II 2 [Source:HGNC Symbol;Acc:HGNC:17064]	protein coding	5
																	SCMH1	0.00629302	1.66943761	0.933	0.532	Scm polycomb group protein homolog 1 [Source:HGNC Symbol;Acc:HGNC:19003]	protein coding	1
																	FERMT2	0.006405567	4.095191243	0.433	0.016	FERM domain containing kindlin 2 [Source:HGNC Symbol;Acc:HGNC:15767]	protein coding	14
																	HSPA4L	0.006445001	2.888009704	0.5	0.032	heat shock protein family A (Hsp70) member 4 like [Source:HGNC Symbol;Acc:HGNC:17041]	protein coding	4
																	WDR19	0.006460643	2.310646563	0.667	0.113	WD repeat domain 19 [Source:HGNC Symbol;Acc:HGNC:18340]	protein coding	4
																	UBN2	0.006506344	2.030161214	0.9	0.387	ubinuclein 2 [Source:HGNC Symbol;Acc:HGNC:21931]	protein coding	7
																	PRSS3	0.006558421	-3.671788441	0.067	0.677	serine protease 3 [Source:HGNC Symbol;Acc:HGNC:9486]	protein coding	9
																	EPHA10	0.006639146	2.059793288	0.8	0.21	EPH receptor A10 [Source:HGNC Symbol;Acc:HGNC:19987]	protein coding	1
																	TM4SF5	0.006688387	-2.413513413	0.633	0.871	transmembrane 4 L six family member 5 [Source:HGNC Symbol;Acc:HGNC:11857]	protein coding	17
																	WDR17	0.006696377	1.965343735	0.833	0.371	WD repeat domain 17 [Source:HGNC Symbol;Acc:HGNC:16661]	protein coding	4
																	ABI2	0.006706626	1.845408324	0.9	0.452	abl interactor 2 [Source:HGNC Symbol;Acc:HGNC:24011]	protein coding	2
																	IPO7	0.006822383	2.488360789	0.7	0.177	importin 7 [Source:HGNC Symbol;Acc:HGNC:9852]	protein coding	11
																	TCF7L2	0.006889391	-2.068815745	0.733	0.903	transcription factor 7 like 2 [Source:HGNC Symbol;Acc:HGNC:11641]	protein coding	10
																	CCDC148	0.007008453	3.997859214	0.5	0.048	coiled-coil domain containing 148 [Source:HGNC Symbol;Acc:HGNC:25191]	protein coding	2
																	PRELID2	0.007050536	-3.455858301	0.333	0.79	PRELI domain containing 2 [Source:HGNC Symbol;Acc:HGNC:28306]	protein coding	5
																	RGS9	0.00748903	-4.132412595	0.067	0.645	regulator of G protein signaling 9 [Source:HGNC Symbol;Acc:HGNC:10004]	protein coding	17
																	PRKRIP1	0.007491661	2.162044066	0.867	0.403	PRKR interacting protein 1 [Source:HGNC Symbol;Acc:HGNC:21894]	protein coding	7
																	MYH14	0.007581095	-1.801420374	0.667	0.887	myosin heavy chain 14 [Source:HGNC Symbol;Acc:HGNC:23212]	protein coding	19
																	FKBP1A	0.00766126	2.963156173	0.633	0.113	FKBP prolyl isomerase 1A [Source:HGNC Symbol;Acc:HGNC:3711]	protein coding	20
																	TTTY14	0.007767162	3.703610332	0.533	0.065	testis expressed transcript, Y-linked 14 [Source:HGNC Symbol;Acc:HGNC:18495]	lncRNA	Y
																	PLXND1	0.007944084	3.834293204	0.433	0.016	plexin D1 [Source:HGNC Symbol;Acc:HGNC:9107]	protein coding	3
																	KDM5D	0.007944084	3.751947547	0.433	0.016	lysine demethylase 5D [Source:HGNC Symbol;Acc:HGNC:11115]	protein coding	Y
																	EVL	0.007981413	1.797506974	0.967	0.548	Enah/Vasp-like [Source:HGNC Symbol;Acc:HGNC:20234]	protein coding	14
																	KRT19	0.008072101	-3.717454381	0.267	0.758	keratin 19 [Source:HGNC Symbol;Acc:HGNC:6436]	protein coding	17
																	DHX57	0.008125973	2.264497368	0.767	0.226	DExH-box helicase 57 [Source:HGNC Symbol;Acc:HGNC:20086]	protein coding	2
																	GNAQ	0.008502701	1.083561406	1	0.839	G protein subunit alpha q [Source:HGNC Symbol;Acc:HGNC:4390]	protein coding	9
																	FRRS1L	0.008506731	4.044009289	0.5	0.048	ferric chelate reductase 1 like [Source:HGNC Symbol;Acc:HGNC:1362]	protein coding	9
																	FBXO16	0.008973743	2.700543618	0.6	0.097	F-box protein 16 [Source:HGNC Symbol;Acc:HGNC:13618]	protein coding	8
																	SHLD1	0.009084351	2.619025196	0.7	0.194	shieldin complex subunit 1 [Source:HGNC Symbol;Acc:HGNC:26318]	protein coding	20
																	KRT8	0.009176216	-1.847238443	0.733	0.935	keratin 8 [Source:HGNC Symbol;Acc:HGNC:6446]	protein coding	12
																	DSP	0.009200077	-1.8930207	0.733	0.871	desmoplakin [Source:HGNC Symbol;Acc:HGNC:3052]	protein coding	6
																	SLC5A1	0.009345917	-4.913311768	0.033	0.613	solute carrier family 5 member 1 [Source:HGNC Symbol;Acc:HGNC:11036]	protein coding	22
																	COX6C	0.009384125	-2.308613567	0.533	0.903	cytochrome c oxidase subunit 6C [Source:HGNC Symbol;Acc:HGNC:2285]	protein coding	8
																	STON2	0.009552079	2.415479781	0.8	0.29	stonin 2 [Source:HGNC Symbol;Acc:HGNC:30652]	protein coding	14
																	DSE	0.009595057	2.666361557	0.667	0.129	dermatan sulfate epimerase [Source:HGNC Symbol;Acc:HGNC:21144]	protein coding	6
																	SCN8A	0.00961345	2.228045308	0.767	0.21	sodium voltage-gated channel alpha subunit 8 [Source:HGNC Symbol;Acc:HGNC:10596]	protein coding	12
																	LCORL	0.009829916	1.551677983	0.967	0.903	ligand dependent nuclear receptor corepressor like [Source:HGNC Symbol;Acc:HGNC:30776]	protein coding	4
																	MAPT	0.009836878	4.063499992	0.433	0.016	microtubule associated protein tau [Source:HGNC Symbol;Acc:HGNC:6893]	protein coding	17
																	ARID5B	0.009881959	1.879272496	0.833	0.306	AT-rich interaction domain 5B [Source:HGNC Symbol;Acc:HGNC:17362]	protein coding	10
																	DHTKD1	0.010047089	2.597318943	0.633	0.097	dehydrogenase E1 and transketolase domain containing 1 [Source:HGNC Symbol;Acc:HGNC:23537]	protein coding	10
																	CHROMR	0.010139905	2.73114451	0.633	0.113	cholesterol induced regulator of metabolism RNA [Source:HGNC Symbol;Acc:HGNC:54059]	lncRNA	2
																	CDK5RAP1	0.010426623	2.080253718	0.667	0.097	CDK5RAP1 mitochondrial tRNA methylthiotransferase [Source:HGNC Symbol;Acc:HGNC:15880]	protein coding	20
																	GTF2IRD1	0.010466897	2.013630021	0.933	0.565	GTF2I repeat domain containing 1 [Source:HGNC Symbol;Acc:HGNC:4661]	protein coding	7
																	CST3	0.010659911	-1.992308185	0.6	0.903	cystatin C [Source:HGNC Symbol;Acc:HGNC:2475]	protein coding	20
																	PPM1L	0.010681054	1.782680492	0.9	0.565	protein phosphatase, Mg2+/Mn2+ dependent 1L [Source:HGNC Symbol;Acc:HGNC:16381]	protein coding	3
																	UBB	0.010967041	-1.885480271	0.433	0.935	ubiquitin B [Source:HGNC Symbol;Acc:HGNC:12463]	protein coding	17
																	SLC9B2	0.011071714	2.970865559	0.567	0.081	solute carrier family 9 member B2 [Source:HGNC Symbol;Acc:HGNC:25143]	protein coding	4
																	FLVCR1	0.011710044	1.928679726	0.9	0.5	FLVCR choline and heme transporter 1 [Source:HGNC Symbol;Acc:HGNC:24682]	protein coding	1
																	ELAVL4	0.011947564	3.10643325	0.533	0.065	ELAV like RNA binding protein 4 [Source:HGNC Symbol;Acc:HGNC:3315]	protein coding	1
																	FAM131A	0.011947564	2.960829506	0.533	0.065	family with sequence similarity 131 member A [Source:HGNC Symbol;Acc:HGNC:28308]	protein coding	3
																	C6orf141	0.011947564	3.618896864	0.533	0.065	chromosome 6 open reading frame 141 [Source:HGNC Symbol;Acc:HGNC:21351]	protein coding	6
																	UGT2B17	0.01236817	-3.347331875	0.133	0.694	UDP glucuronosyltransferase family 2 member B17 [Source:HGNC Symbol;Acc:HGNC:12547]	protein coding	4
																	TNK2	0.012378217	2.55447804	0.733	0.177	tyrosine kinase non receptor 2 [Source:HGNC Symbol;Acc:HGNC:19297]	protein coding	3
																	BAIAP2L2	0.012542789	-3.288414157	0.1	0.661	BAR/IMD domain containing adaptor protein 2 like 2 [Source:HGNC Symbol;Acc:HGNC:26203]	protein coding	22
																	UBE2F	0.012585358	2.267167167	0.667	0.129	ubiquitin conjugating enzyme E2 F (putative) [Source:HGNC Symbol;Acc:HGNC:12480]	protein coding	2
																	BMERB1	0.013004763	2.027372902	0.867	0.387	bMERB domain containing 1 [Source:HGNC Symbol;Acc:HGNC:19213]	protein coding	16
																	HACD3	0.013206196	1.888609052	0.867	0.323	3-hydroxyacyl-CoA dehydratase 3 [Source:HGNC Symbol;Acc:HGNC:24175]	protein coding	15
																	STXBP1	0.013209284	1.524560382	0.933	0.645	syntaxin binding protein 1 [Source:HGNC Symbol;Acc:HGNC:11444]	protein coding	9
																	RPL11	0.014159072	-1.783308516	0.7	0.935	ribosomal protein L11 [Source:HGNC Symbol;Acc:HGNC:10301]	protein coding	1
																	RPL37A	0.014267073	-2.045264398	0.6	0.887	ribosomal protein L37a [Source:HGNC Symbol;Acc:HGNC:10348]	protein coding	2
																	STAT5B	0.014745599	1.568692621	0.933	0.516	signal transducer and activator of transcription 5B [Source:HGNC Symbol;Acc:HGNC:11367]	protein coding	17
																	ZBTB25	0.014889672	2.044581226	0.633	0.097	zinc finger and BTB domain containing 25 [Source:HGNC Symbol;Acc:HGNC:13112]	protein coding	14
																	ATXN1	0.015546469	1.676490025	0.933	0.532	ataxin 1 [Source:HGNC Symbol;Acc:HGNC:10548]	protein coding	6
																	C1orf116	0.015607321	2.018850784	0.667	0.129	chromosome 1 open reading frame 116 [Source:HGNC Symbol;Acc:HGNC:28667]	protein coding	1
																	DNAAF5	0.015746374	2.823900835	0.567	0.081	dynein axonemal assembly factor 5 [Source:HGNC Symbol;Acc:HGNC:26013]	protein coding	7
																	PDZK1	0.015831545	-4.303046503	0.033	0.597	PDZ domain containing 1 [Source:HGNC Symbol;Acc:HGNC:8821]	protein coding	1
																	NSUN7	0.016200105	2.51989068	0.8	0.29	NOP2/Sun RNA methyltransferase family member 7 [Source:HGNC Symbol;Acc:HGNC:25857]	protein coding	4
																	SDK1	0.016330634	2.296722555	0.867	0.581	sidekick cell adhesion molecule 1 [Source:HGNC Symbol;Acc:HGNC:19307]	protein coding	7
																	NAPB	0.01646585	1.964342876	0.667	0.129	NSF attachment protein beta [Source:HGNC Symbol;Acc:HGNC:15751]	protein coding	20
																	ATP10B	0.01662555	-4.694189323	0.033	0.597	ATPase phospholipid transporting 10B (putative) [Source:HGNC Symbol;Acc:HGNC:13543]	protein coding	5
																	PCBP1-AS1	0.016859179	2.542476477	0.767	0.274	PCBP1 antisense RNA 1 [Source:HGNC Symbol;Acc:HGNC:42948]	lncRNA	2
																	COX4I1	0.01742011	-1.878407673	0.533	0.903	cytochrome c oxidase subunit 4I1 [Source:HGNC Symbol;Acc:HGNC:2265]	protein coding	16
																	MPV17L	0.017690991	2.707357109	0.567	0.081	MPV17 mitochondrial inner membrane protein like [Source:HGNC Symbol;Acc:HGNC:26827]	protein coding	16
																	CNIH3	0.017691353	4.117307501	0.367	0	cornichon family AMPA receptor auxiliary protein 3 [Source:HGNC Symbol;Acc:HGNC:26802]	protein coding	1
																	TMEM163	0.017691353	6.304947555	0.367	0	transmembrane protein 163 [Source:HGNC Symbol;Acc:HGNC:25380]	protein coding	2
																	PCDHA10	0.017691353	4.129895333	0.367	0	protocadherin alpha 10 [Source:HGNC Symbol;Acc:HGNC:8664]	protein coding	5
																	CAP2	0.017691353	4.905060688	0.367	0	cyclase associated actin cytoskeleton regulatory protein 2 [Source:HGNC Symbol;Acc:HGNC:20039]	protein coding	6
																	CRISPLD1	0.017691353	5.466631349	0.367	0	cysteine rich secretory protein LCCL domain containing 1 [Source:HGNC Symbol;Acc:HGNC:18206]	protein coding	8
																	SFRP1	0.017691353	4.628847773	0.367	0	secreted frizzled related protein 1 [Source:HGNC Symbol;Acc:HGNC:10776]	protein coding	8
																	RASSF8	0.017691353	4.158168644	0.367	0	Ras association domain family member 8 [Source:HGNC Symbol;Acc:HGNC:13232]	protein coding	12
																	GRIN2A	0.017691353	5.869808944	0.367	0	glutamate ionotropic receptor NMDA type subunit 2A [Source:HGNC Symbol;Acc:HGNC:4585]	protein coding	16
																	UACA	0.017933899	-3.504325594	0.2	0.71	uveal autoantigen with coiled-coil domains and ankyrin repeats [Source:HGNC Symbol;Acc:HGNC:15947]	protein coding	15
																	MAST4	0.018073988	2.777447857	0.933	0.742	microtubule associated serine/threonine kinase family member 4 [Source:HGNC Symbol;Acc:HGNC:19037]	protein coding	5
																	RPL13	0.01814701	-1.5257244	0.7	0.952	ribosomal protein L13 [Source:HGNC Symbol;Acc:HGNC:10303]	protein coding	16
																	PAG1	0.018325706	-4.774659341	0.033	0.597	phosphoprotein membrane anchor with glycosphingolipid microdomains 1 [Source:HGNC Symbol;Acc:HGNC:30043]	protein coding	8
																	CPEB4	0.018380556	1.816443953	0.967	0.629	cytoplasmic polyadenylation element binding protein 4 [Source:HGNC Symbol;Acc:HGNC:21747]	protein coding	5
																	MIR31HG	0.018558344	-3.499050981	0.033	0.629	MIR31 host gene [Source:HGNC Symbol;Acc:HGNC:37187]	lncRNA	9
																	ECE1	0.018794771	2.181190218	0.833	0.355	endothelin converting enzyme 1 [Source:HGNC Symbol;Acc:HGNC:3146]	protein coding	1
																	ZKSCAN1	0.018952645	1.374197772	0.967	0.823	zinc finger with KRAB and SCAN domains 1 [Source:HGNC Symbol;Acc:HGNC:13101]	protein coding	7
																	ZC2HC1A	0.019410811	2.060954209	0.5	0.048	zinc finger C2HC-type containing 1A [Source:HGNC Symbol;Acc:HGNC:24277]	protein coding	8
																	ID3	0.019468714	-3.59272704	0.033	0.629	inhibitor of DNA binding 3 [Source:HGNC Symbol;Acc:HGNC:5362]	protein coding	1
																	APBA1	0.019866224	2.957938473	0.567	0.081	amyloid beta precursor protein binding family A member 1 [Source:HGNC Symbol;Acc:HGNC:578]	protein coding	9
																	MIPOL1	0.02095685	1.890118607	0.867	0.468	mirror-image polydactyly 1 [Source:HGNC Symbol;Acc:HGNC:21460]	protein coding	14
																	GSTM3	0.021012642	1.497442335	0.467	0.032	glutathione S-transferase mu 3 [Source:HGNC Symbol;Acc:HGNC:4635]	protein coding	1
																	REV3L	0.02119232	1.355817877	0.9	0.726	REV3 like, DNA directed polymerase zeta catalytic subunit [Source:HGNC Symbol;Acc:HGNC:9968]	protein coding	6
																	FBXO27	0.023402637	2.995612	0.5	0.048	F-box protein 27 [Source:HGNC Symbol;Acc:HGNC:18753]	protein coding	19
																	RAB3B	0.023484862	1.820328681	0.9	0.532	RAB3B, member RAS oncogene family [Source:HGNC Symbol;Acc:HGNC:9778]	protein coding	1
																	MUC13	0.023936891	-2.747034732	0.3	0.79	mucin 13, cell surface associated [Source:HGNC Symbol;Acc:HGNC:7511]	protein coding	3
																	RPS12	0.024482687	-2.0007859	0.6	0.903	ribosomal protein S12 [Source:HGNC Symbol;Acc:HGNC:10385]	protein coding	6
																	EML5	0.0246631	1.719253602	0.9	0.339	EMAP like 5 [Source:HGNC Symbol;Acc:HGNC:18197]	protein coding	14
																	SYBU	0.024757441	-3.387440734	0.167	0.677	syntabulin [Source:HGNC Symbol;Acc:HGNC:26011]	protein coding	8
																	LSAMP	0.025038029	8.237942428	0.433	0.032	limbic system associated membrane protein [Source:HGNC Symbol;Acc:HGNC:6705]	protein coding	3
																	ACACA	0.025360146	1.56388036	0.933	0.548	acetyl-CoA carboxylase alpha [Source:HGNC Symbol;Acc:HGNC:84]	protein coding	17
																	GPR160	0.025478197	-1.949251623	0.467	0.871	G protein-coupled receptor 160 [Source:HGNC Symbol;Acc:HGNC:23693]	protein coding	3
																	RCAN3	0.025534115	1.614313789	0.9	0.629	RCAN family member 3 [Source:HGNC Symbol;Acc:HGNC:3042]	protein coding	1
																	PARP9	0.025914036	2.661087906	0.833	0.355	poly(ADP-ribose) polymerase family member 9 [Source:HGNC Symbol;Acc:HGNC:24118]	protein coding	3
																	IQGAP2	0.026035378	-3.79790463	0.1	0.645	IQ motif containing GTPase activating protein 2 [Source:HGNC Symbol;Acc:HGNC:6111]	protein coding	5
																	ADAM19	0.026158613	4.279294395	0.4	0.016	ADAM metallopeptidase domain 19 [Source:HGNC Symbol;Acc:HGNC:197]	protein coding	5
																	GNA14	0.026158613	5.483654074	0.4	0.016	G protein subunit alpha 14 [Source:HGNC Symbol;Acc:HGNC:4382]	protein coding	9
																	MYL6	0.02619537	-1.887475749	0.667	0.968	myosin light chain 6 [Source:HGNC Symbol;Acc:HGNC:7587]	protein coding	12
																	PLS1	0.026615539	-1.767636354	0.7	0.903	plastin 1 [Source:HGNC Symbol;Acc:HGNC:9090]	protein coding	3
																	TTC3	0.026763102	1.108742566	0.967	0.823	tetratricopeptide repeat domain 3 [Source:HGNC Symbol;Acc:HGNC:12393]	protein coding	21
																	TMOD1	0.027854189	-4.850737984	0.033	0.581	tropomodulin 1 [Source:HGNC Symbol;Acc:HGNC:11871]	protein coding	9
																	ESR1	0.028073907	4.444197442	0.4	0.016	estrogen receptor 1 [Source:HGNC Symbol;Acc:HGNC:3467]	protein coding	6
																	USP13	0.028283534	1.890775206	0.767	0.242	ubiquitin specific peptidase 13 [Source:HGNC Symbol;Acc:HGNC:12611]	protein coding	3
																	DPEP1	0.028354893	-4.14154829	0.167	0.661	dipeptidase 1 [Source:HGNC Symbol;Acc:HGNC:3002]	protein coding	16
																	SCRN1	0.028486139	0.715844393	0.8	0.242	secernin 1 [Source:HGNC Symbol;Acc:HGNC:22192]	protein coding	7
																	KCNJ3	0.02849201	1.457701456	0.967	0.887	potassium inwardly rectifying channel subfamily J member 3 [Source:HGNC Symbol;Acc:HGNC:6264]	protein coding	2
																	CDHR2	0.028590796	-1.806379899	0.6	0.887	cadherin related family member 2 [Source:HGNC Symbol;Acc:HGNC:18231]	protein coding	5
																	CDHR5	0.029976482	-1.580528304	0.767	0.935	cadherin related family member 5 [Source:HGNC Symbol;Acc:HGNC:7521]	protein coding	11
																	VWA8	0.030194695	1.585328846	0.867	0.597	von Willebrand factor A domain containing 8 [Source:HGNC Symbol;Acc:HGNC:29071]	protein coding	13
																	DTNB	0.030894391	1.864365864	0.933	0.5	dystrobrevin beta [Source:HGNC Symbol;Acc:HGNC:3058]	protein coding	2
																	TBC1D24	0.031073025	1.762334937	0.6	0.081	TBC1 domain family member 24 [Source:HGNC Symbol;Acc:HGNC:29203]	protein coding	16
																	NFAT5	0.031907452	1.501624976	0.933	0.71	nuclear factor of activated T cells 5 [Source:HGNC Symbol;Acc:HGNC:7774]	protein coding	16
																	SPIRE1	0.03218046	2.902756374	0.6	0.113	spire type actin nucleation factor 1 [Source:HGNC Symbol;Acc:HGNC:30622]	protein coding	18
																	TEX2	0.03230999	2.100410197	0.8	0.339	testis expressed 2 [Source:HGNC Symbol;Acc:HGNC:30884]	protein coding	17
																	WNK3	0.032785381	2.591070048	0.6	0.097	WNK lysine deficient protein kinase 3 [Source:HGNC Symbol;Acc:HGNC:14543]	protein coding	X
																	ZHX2	0.032836765	2.69605125	0.733	0.274	zinc fingers and homeoboxes 2 [Source:HGNC Symbol;Acc:HGNC:18513]	protein coding	8
																	C2orf72	0.032861011	1.842711281	0.6	0.081	chromosome 2 open reading frame 72 [Source:HGNC Symbol;Acc:HGNC:27418]	protein coding	2
																	CCDC30	0.033592127	2.689939542	0.633	0.145	coiled-coil domain containing 30 [Source:HGNC Symbol;Acc:HGNC:26103]	protein coding	1
																	GRK4	0.034664982	3.811816023	0.4	0.016	G protein-coupled receptor kinase 4 [Source:HGNC Symbol;Acc:HGNC:4543]	protein coding	4
																	WDR91	0.034664982	3.964014006	0.4	0.016	WD repeat domain 91 [Source:HGNC Symbol;Acc:HGNC:24997]	protein coding	7
																	SCD	0.03488381	3.927797089	0.433	0.032	stearoyl-CoA desaturase [Source:HGNC Symbol;Acc:HGNC:10571]	protein coding	10
																	SBF2	0.034976176	1.084393524	0.967	0.855	SET binding factor 2 [Source:HGNC Symbol;Acc:HGNC:2135]	protein coding	11
																	RPS27	0.036563343	-1.824327249	0.733	0.919	ribosomal protein S27 [Source:HGNC Symbol;Acc:HGNC:10416]	protein coding	1
																	GLS	0.036717254	-2.205840099	0.567	0.823	glutaminase [Source:HGNC Symbol;Acc:HGNC:4331]	protein coding	2
																	TSC22D1	0.036939902	1.516811709	0.933	0.726	TSC22 domain family member 1 [Source:HGNC Symbol;Acc:HGNC:16826]	protein coding	13
																	PPM1K	0.037520323	2.299075807	0.633	0.113	protein phosphatase, Mg2+/Mn2+ dependent 1K [Source:HGNC Symbol;Acc:HGNC:25415]	protein coding	4
																	MT-ND3	0.03786437	-1.154805436	1	1	mitochondrially encoded NADH:ubiquinone oxidoreductase core subunit 3 [Source:HGNC Symbol;Acc:HGNC:7458]	protein coding	MT
																	PDK3	0.039968324	-2.92631491	0.267	0.726	pyruvate dehydrogenase kinase 3 [Source:HGNC Symbol;Acc:HGNC:8811]	protein coding	X
																	NCKAP5	0.040346628	1.242139977	1	0.823	NCK associated protein 5 [Source:HGNC Symbol;Acc:HGNC:29847]	protein coding	2
																	S100A11	0.040825368	-2.659351068	0.4	0.806	S100 calcium binding protein A11 [Source:HGNC Symbol;Acc:HGNC:10488]	protein coding	1
																	USP9Y	0.041179126	2.490220935	0.5	0.065	ubiquitin specific peptidase 9 Y-linked [Source:HGNC Symbol;Acc:HGNC:12633]	protein coding	Y
																	RNF145	0.041293231	1.694798592	0.8	0.306	ring finger protein 145 [Source:HGNC Symbol;Acc:HGNC:20853]	protein coding	5
																	ASGR1	0.041544973	1.700015861	0.8	0.242	asialoglycoprotein receptor 1 [Source:HGNC Symbol;Acc:HGNC:742]	protein coding	17
																	UTY	0.041866456	2.136463518	0.533	0.065	ubiquitously transcribed tetratricopeptide repeat containing, Y-linked [Source:HGNC Symbol;Acc:HGNC:12638]	protein coding	Y
																	XKR6	0.042437761	-3.374711865	0.133	0.661	XK related 6 [Source:HGNC Symbol;Acc:HGNC:27806]	protein coding	8
																	TBC1D19	0.043629024	2.025227781	0.8	0.468	TBC1 domain family member 19 [Source:HGNC Symbol;Acc:HGNC:25624]	protein coding	4
																	CPN1	0.045803391	3.451560629	0.4	0.016	carboxypeptidase N subunit 1 [Source:HGNC Symbol;Acc:HGNC:2312]	protein coding	10
																	GOLM1	0.046389369	-2.022270541	0.533	0.839	golgi membrane protein 1 [Source:HGNC Symbol;Acc:HGNC:15451]	protein coding	9
																	RPLP1	0.04798869	-1.662041667	0.8	0.935	ribosomal protein lateral stalk subunit P1 [Source:HGNC Symbol;Acc:HGNC:10372]	protein coding	15
																	GPHN	0.048481898	1.160031155	1	0.887	gephyrin [Source:HGNC Symbol;Acc:HGNC:15465]	protein coding	14
																	CLDN3	0.049083003	-2.397793106	0.367	0.79	claudin 3 [Source:HGNC Symbol;Acc:HGNC:2045]	protein coding	7
