# Supplementary material for: Single-Cell Comparison of Small Intestinal Neuroendocrine Tumors and Enterochromaffin Cells from Two Patients
Source: Cancers (Basel). 2026 Jan 29;18(3):435. doi: 10.3390/cancers18030435 (PMC12897003; doi:10.3390/cancers18030435)
Supplement: Supplementary file 1 [file cancers-18-00435-s001.zip › TableS6_External_SINET_vs_Serotonergic.csv]

Gene	P.adj	Mean log2 Fold Change	Expressed in SI-NET portion of cells	Expressed in Serotonergic EC portion of cells
PRAP1	1.37E-148	-13.03335407	0	0.981
DEFA5	3.03E-142	-12.49760475	0	0.942
KRT20	4.25E-140	-11.22491563	0.003	0.962
FABP6	3.21E-130	-9.595859225	0.003	0.904
FABP1	1.54E-126	-12.41050799	0	0.846
FCGBP	2.36E-117	-8.401214238	0.003	0.827
GUCA2A	4.76E-111	-12.63826949	0	0.75
REG1A	5.62E-108	-11.50003337	0	0.731
APOA4	6.51E-105	-11.57298275	0	0.712
ZG16	7.40E-102	-12.26881146	0	0.692
TSPAN8	7.40E-102	-10.6896483	0	0.692
KRT19	1.89E-99	-7.481051146	0.015	0.827
ALDOB	8.25E-99	-11.17030515	0	0.673
MPST	6.16E-96	-9.482743573	0.002	0.673
APOC3	1.01E-92	-7.885040079	0.009	0.731
FABP2	1.02E-89	-10.73318204	0	0.615
ANPEP	2.84E-89	-7.287422843	0.009	0.712
IL32	6.02E-88	-6.64502718	0.012	0.731
BRINP3	1.29E-87	-7.625385019	0.006	0.673
SPINK4	7.35E-87	-9.927544232	0.002	0.615
GRIA4	7.40E-84	-9.821079767	0.002	0.596
TFF1	2.18E-82	-8.11255597	0.039	0.865
REG4	4.98E-82	-10.12333481	0.076	1
LGALS2	1.27E-81	-6.210033596	0.032	0.827
SPINK1	3.38E-79	-7.178020888	0.058	0.923
STXBP6	1.29E-78	-6.255387782	0.02	0.731
PSCA	1.04E-77	-11.76684416	0	0.538
C4orf48	1.04E-77	-10.45228774	0	0.538
DEFA6	1.04E-77	-10.27326458	0	0.538
PDK4	3.90E-77	-6.681818731	0.035	0.808
FOXP2	1.98E-75	-6.844423396	0.015	0.673
BAALC	8.30E-74	-5.760011011	0.014	0.654
C15orf48	1.03E-72	-5.913035806	0.026	0.731
LCN15	7.32E-72	-13.4681339	0.002	0.519
KLK1	9.33E-72	-10.67460153	0	0.5
CDX1	9.33E-72	-9.969945087	0	0.5
UCN3	5.66E-71	-7.938018612	0.008	0.577
MEP1A	6.81E-70	-7.261084137	0.006	0.558
PLXDC2	3.04E-65	-4.915784633	0.023	0.673
LGALS3	4.25E-63	-6.114908607	0.011	0.558
BNIP5	6.96E-63	-10.48120133	0	0.442
PPP1R14C	2.15E-60	-5.969596416	0.006	0.5
PROM1	3.92E-60	-7.822948582	0.003	0.462
CCL15	4.88E-60	-7.389139372	0.003	0.462
ST14	2.53E-57	-6.758026408	0.005	0.462
RBP2	3.73E-57	-7.696536077	0.003	0.442
C19orf33	5.03E-55	-6.560908	0.006	0.462
SLC15A1	1.66E-54	-6.080709936	0.011	0.5
GSG1	2.41E-54	-7.883025182	0.003	0.423
HLA-DRA	2.49E-54	-5.725066322	0.011	0.5
CEACAM5	4.41E-54	-9.926387107	0	0.385
PAUPAR	4.41E-54	-9.92571978	0	0.385
PIGR	4.54E-54	-8.533503346	0.002	0.404
ITPRID2	1.16E-52	-4.110608269	0.079	0.827
DPEP1	1.94E-52	-4.26166435	0.068	0.788
CEACAM20	3.65E-51	-10.54369267	0	0.365
SERINC2	2.96E-50	-6.192112968	0.012	0.481
EMP1	3.58E-49	-6.136720946	0.021	0.538
SEMA6D	1.25E-48	-4.378974143	0.033	0.615
ARHGEF38	1.36E-48	-5.904322491	0.005	0.404
MT1H	1.45E-48	-6.961827628	0.005	0.404
GDA	1.52E-48	-8.209549633	0.003	0.385
MALRD1	2.86E-48	-8.945471072	0.002	0.365
GALNT7	2.97E-48	-8.419068469	0.002	0.365
AC103702.2	2.98E-48	-9.56414829	0	0.346
GSTA1	2.98E-48	-9.167627107	0	0.346
CD74	4.21E-48	-4.634180719	0.064	0.731
CDKN2A	1.47E-46	-6.886933081	0.006	0.404
NHSL1	1.81E-45	-4.45222522	0.042	0.635
OLFM4	2.38E-45	-9.229225882	0	0.327
TNNC2	6.96E-45	-5.275242436	0.009	0.423
AKR7A3	1.33E-44	-6.228076934	0.012	0.442
FHL2	9.01E-44	-7.167733049	0.006	0.385
ADIRF	1.20E-42	-4.185660717	0.138	0.885
LRRK1	1.84E-42	-6.447690922	0.003	0.346
PPP1R1C	1.98E-42	-6.975514119	0.003	0.346
MTLN	2.33E-42	-7.698858088	0.002	0.327
GULP1	3.62E-42	-5.607468224	0.009	0.404
CDKN1A	1.08E-41	-4.095517755	0.085	0.75
PARD3B	5.73E-41	-4.558055118	0.064	0.673
TCIM	8.05E-40	-8.620212511	0.003	0.327
MUC2	1.45E-39	-10.01417701	0	0.288
FOLH1	1.45E-39	-9.190981776	0	0.288
RBBP8NL	1.45E-39	-8.84637724	0	0.288
TST	1.45E-39	-8.618610978	0	0.288
HIST1H1C	3.17E-39	-6.003731846	0.035	0.538
TSPO	6.69E-39	-6.781065393	0.008	0.365
NR6A1	1.19E-38	-3.887458693	0.017	0.442
MT1G	6.19E-38	-4.53064854	0.117	0.808
SGK1	7.95E-38	-6.814441334	0.014	0.404
GLUL	5.45E-37	-5.435543349	0.017	0.423
IGF2BP2	5.45E-37	-7.703476979	0.003	0.308
LGALS4	9.21E-37	-4.002080045	0.248	0.942
CRISP2	1.11E-36	-9.328421738	0	0.269
REG3A	1.11E-36	-9.141724153	0	0.269
MUC17	1.11E-36	-9.118696344	0	0.269
CRYBA2	2.20E-36	-5.010327309	0.232	0.942
SAMD3	6.21E-36	-4.296182877	0.074	0.673
MIR194-2HG	7.56E-36	-5.59937412	0.015	0.404
IGFBP3	1.21E-35	-4.000742184	0.03	0.5
EVPL	3.15E-35	-5.929275101	0.011	0.365
GUCA2B	1.42E-34	-9.99295726	0.005	0.308
PKHD1L1	4.92E-34	-6.986169768	0.003	0.288
TFF3	5.60E-34	-5.804314277	0.368	1
SI	8.29E-34	-8.984210454	0	0.25
PDGFD	9.84E-34	-8.195447819	0.002	0.269
ABCC3	1.07E-33	-3.646116162	0.033	0.5
S100A13	1.21E-33	-4.283640192	0.03	0.481
APOA1	1.39E-33	-3.830231231	0.244	0.981
IER2	1.65E-33	-4.076937574	0.229	0.904
GALNT13	4.22E-33	-3.723373567	0.223	0.923
CLIC5	2.99E-32	-5.652055127	0.006	0.308
CCDC200	3.12E-32	-4.678693716	0.042	0.519
HEPH	5.75E-32	-5.463472504	0.017	0.385
S100A11	4.52E-31	-3.93747411	0.185	0.846
FAM3D	6.12E-31	-8.451169495	0	0.231
PTGER4	6.28E-31	-8.077636798	0.002	0.25
SFN	6.76E-31	-7.684552904	0.002	0.25
BACE2	1.97E-30	-5.188078784	0.008	0.308
S100A14	2.75E-30	-4.627987752	0.042	0.5
PHGR1	2.14E-29	-4.771318417	0.662	1
MSRA	3.19E-29	-4.474973855	0.035	0.462
EPB41L3	4.55E-29	-3.308471207	0.052	0.538
RPS4Y1	2.41E-28	-6.672871266	0.003	0.25
GNG2	2.49E-28	-6.848410971	0.003	0.25
PYCARD	2.95E-28	-6.140468113	0.003	0.25
PRAC1	4.45E-28	-9.852896038	0	0.212
REG1B	4.45E-28	-8.937425594	0	0.212
PCK1	4.45E-28	-8.90548556	0	0.212
OSR2	4.45E-28	-8.877887996	0	0.212
FATE1	4.45E-28	-8.567225706	0	0.212
ATF3	7.33E-28	-3.542127177	0.203	0.827
TM4SF4	1.10E-27	-3.04638173	0.152	0.769
BCAS1	1.32E-27	-4.515274155	0.026	0.404
CALCR	1.91E-27	-5.126760614	0.023	0.385
HLA-DRB1	2.27E-27	-3.800809438	0.008	0.288
RGS2	4.56E-27	-3.27658521	0.248	0.865
AC093898.1	6.62E-27	-3.633569378	0.064	0.558
PPP1R14D	6.77E-27	-4.991258768	0.011	0.308
RND3	6.85E-27	-6.159971287	0.006	0.269
SNTG1	1.14E-26	6.244627276	0.973	0.058
S100A16	1.65E-26	-4.541463992	0.027	0.404
HSD11B2	4.40E-26	-6.228838348	0.005	0.25
TMSB10	5.60E-26	-2.95740446	0.721	1
TUBA1C	7.47E-26	-3.512909929	0.041	0.462
ANXA2	1.48E-25	-3.567779115	0.036	0.442
SYK	1.51E-25	-6.89700975	0.003	0.231
CES3	1.72E-25	-6.412312664	0.003	0.231
PRKG2	1.79E-25	-4.866490879	0.018	0.346
DAPK2	1.90E-25	-4.239258565	0.021	0.365
ABO	2.17E-25	-6.064710741	0.003	0.231
MID1	2.64E-25	-3.762025008	0.041	0.462
HHLA2	3.19E-25	-8.4338799	0	0.192
ADH4	3.19E-25	-8.373242123	0	0.192
INAVA	3.19E-25	-8.295901333	0	0.192
FTH1	3.94E-25	-2.263266882	0.809	1
SLC5A1	4.30E-25	-6.640573218	0.002	0.212
POLD4	5.39E-25	-3.786245863	0.086	0.596
CHST5	5.60E-25	-5.400919038	0.008	0.269
PAM	6.25E-25	3.75158945	0.98	0.615
CCSER1	7.74E-25	3.724279358	0.973	0.5
IFI27	7.99E-25	-3.81248556	0.048	0.481
CTNNA2	8.78E-25	9.873296707	0.935	0
SCT	1.11E-24	-5.518472239	0.255	0.827
ADH6	1.16E-24	-4.346889736	0.023	0.365
CYBA	7.44E-24	-3.500155476	0.07	0.538
STK39	3.42E-23	-3.778866625	0.052	0.481
CLDN3	4.02E-23	-2.928883609	0.25	0.846
NOSTRIN	5.78E-23	-3.981529075	0.029	0.385
CST3	9.70E-23	-2.788593749	0.414	0.942
ESPN	1.26E-22	-5.7498124	0.003	0.212
MRPL23	1.61E-22	-3.895171296	0.026	0.365
PCSK1N	1.97E-22	-3.235533433	0.806	0.962
AC105446.1	2.25E-22	-8.773843973	0	0.173
CCL25	2.25E-22	-8.223840748	0	0.173
BAALC-AS2	2.25E-22	-8.209642491	0	0.173
FUT3	2.25E-22	-8.1843919	0	0.173
C8G	2.25E-22	-8.062878544	0	0.173
SMIM22	2.30E-22	-3.03418454	0.25	0.827
PLB1	2.32E-22	-7.736770498	0.002	0.192
LINC02086	2.32E-22	-7.653022948	0.002	0.192
TAC1	2.50E-22	3.760693123	0.952	0.288
ARC	2.58E-22	-7.077813863	0.002	0.192
NR5A2	2.77E-22	-6.604253856	0.002	0.192
RORA	3.70E-22	4.7133041	0.917	0.154
CRIP1	3.91E-22	-3.12494402	0.152	0.712
DSCAM	5.15E-22	6.043322172	0.898	0.077
RASSF6	6.62E-22	-3.120363192	0.132	0.673
PRSS3	1.27E-21	-4.514402464	0.024	0.346
TMSB4X	1.91E-21	-2.966622485	0.553	0.942
CES1	2.29E-21	-4.26118126	0.102	0.577
AHI1	4.71E-21	4.078100725	0.914	0.346
MIF	4.98E-21	-2.425172796	0.708	0.962
RPS10	9.93E-21	-2.966610776	0.353	0.885
VIT	1.22E-20	-7.012442195	0.005	0.212
AC253572.2	1.22E-20	-6.993040735	0.005	0.212
TEX14	1.30E-20	-3.378412644	0.1	0.596
TNFRSF10D	1.75E-20	-5.330996508	0.005	0.212
FTL	1.97E-20	-2.360837261	0.755	0.962
HIPK2	2.99E-20	3.564532773	0.918	0.327
SGCD	3.37E-20	6.437264752	0.87	0.077
PCED1B	4.49E-20	-2.86389554	0.103	0.596
KLHL1	4.53E-20	9.099690304	0.848	0
COX5A	4.57E-20	-2.559139436	0.292	0.846
SMIM24	5.94E-20	-3.165867708	0.218	0.75
STXBP5L	6.66E-20	2.128282809	0.976	0.75
NEUROD1	9.16E-20	-2.901333119	0.309	0.846
UNC5D	9.67E-20	7.567078458	0.845	0.019
LIPH	1.51E-19	-7.646863275	0.002	0.173
AC092868.2	1.51E-19	-7.459977902	0.002	0.173
RPL41	1.52E-19	-1.511496132	0.924	1
SH3RF2	1.57E-19	-8.281371412	0	0.154
CPXM2	1.57E-19	-8.274167801	0	0.154
MYCL	1.57E-19	-8.01871079	0	0.154
TMEM238L	1.57E-19	-7.998145703	0	0.154
APOB	1.57E-19	-7.913357473	0	0.154
PDZK1IP1	1.57E-19	-7.795647254	0	0.154
PPP1R1B	1.57E-19	-7.29946364	0	0.154
CYP4F2	1.74E-19	-6.732263158	0.002	0.173
LCN2	1.74E-19	-6.686214952	0.002	0.173
RPL29	2.11E-19	-2.0946901	0.521	0.962
ANGPTL4	2.19E-19	-4.450174961	0.011	0.25
RPL18A	2.19E-19	-2.496571238	0.529	0.942
MECOM	2.20E-19	-4.359370099	0.017	0.288
CPEB4	2.97E-19	3.974281642	0.883	0.308
NPNT	3.88E-19	-3.536800471	0.011	0.25
ZFP36	4.14E-19	-3.163841245	0.2	0.731
DACH2	5.33E-19	8.964209044	0.827	0
RPL17	5.98E-19	-2.359823185	0.462	0.904
AKT3	6.26E-19	5.377642411	0.845	0.058
SLC39A5	6.34E-19	-3.629464842	0.056	0.442
SLC38A11	6.74E-19	-2.532822868	0.367	0.885
GSTP1	7.68E-19	-3.110492499	0.145	0.654
KCNQ3	8.22E-19	-3.668688199	0.068	0.481
SLC25A6	9.05E-19	-2.948599046	0.209	0.731
CDK14	1.02E-18	5.425726336	0.841	0.077
HDAC9	1.66E-18	3.556793289	0.891	0.365
TXN	1.69E-18	-2.653137124	0.279	0.808
CASP4	2.17E-18	-4.09606778	0.018	0.288
COMTD1	2.28E-18	-3.808829255	0.058	0.442
COX5B	2.47E-18	-2.430362921	0.479	0.904
CALD1	2.52E-18	7.181818037	0.818	0.019
RNF186	2.80E-18	-5.027624319	0.009	0.231
KRT8	3.68E-18	-1.85455217	0.786	0.962
CHGA	4.15E-18	-1.75899704	0.991	1
LINC00907	4.17E-18	-2.704040076	0.211	0.769
FRMD4B	4.39E-18	3.891330863	0.871	0.192
CNTNAP5	5.01E-18	6.127756063	0.824	0.077
RPH3AL	5.92E-18	4.4852108	0.853	0.173
FHOD3	6.06E-18	-5.939506533	0.005	0.192
B2M	6.46E-18	-1.503105396	0.87	1
AREG	6.62E-18	-6.30923555	0.005	0.192
ABRACL	6.62E-18	-5.73438686	0.005	0.192
AC239799.2	7.46E-18	-6.003389563	0.005	0.192
NEBL	1.01E-17	6.48654067	0.811	0.038
WWOX	1.03E-17	3.224181691	0.897	0.481
COX4I1	1.05E-17	-2.413632009	0.591	0.923
Z93241.1	1.13E-17	-4.70831246	0.005	0.192
ISG15	1.22E-17	-3.031889942	0.091	0.538
MYL12B	1.41E-17	-2.636889038	0.162	0.673
KRT18	1.70E-17	-2.114788189	0.462	0.962
ELF3	2.06E-17	-2.376639009	0.398	0.904
COX7B	2.10E-17	-2.643319636	0.259	0.769
SHTN1	2.28E-17	3.86958696	0.855	0.288
AGMO	2.48E-17	-3.719637097	0.055	0.423
GSN	2.67E-17	-3.606784931	0.076	0.481
CDKN2B-AS1	2.89E-17	-5.576206579	0.008	0.212
RPL13A	3.29E-17	-1.42147447	0.902	0.962
AC012447.1	3.30E-17	-4.945381596	0.029	0.327
BTNL8	3.44E-17	-6.413626051	0.003	0.173
ETFB	3.52E-17	-2.675386772	0.226	0.75
S100A6	4.26E-17	-3.907264295	0.836	0.981
MME	4.43E-17	-4.691372195	0.003	0.173
FUT2	4.72E-17	-5.215579786	0.003	0.173
ANO9	4.87E-17	-5.403017292	0.003	0.173
MUC13	5.74E-17	-3.659026085	0.062	0.442
AC007319.1	5.87E-17	8.537641854	0.785	0
NTN4	7.11E-17	-5.213928886	0.011	0.231
FREM1	7.96E-17	-3.551270539	0.132	0.596
CCDC83	9.99E-17	-7.568715316	0.002	0.154
RPL28	1.05E-16	-1.355226852	0.841	0.981
AL365226.2	1.09E-16	-8.416648136	0	0.135
CLCA1	1.09E-16	-8.402366876	0	0.135
PLA2G2A	1.09E-16	-8.223853127	0	0.135
HIST1H2BJ	1.09E-16	-7.906885425	0	0.135
AC005165.1	1.09E-16	-7.820890577	0	0.135
HSD17B2	1.09E-16	-7.796549671	0	0.135
PAX6	1.09E-16	-7.783520368	0	0.135
MUC3A	1.09E-16	-7.547525884	0	0.135
HOXA9	1.09E-16	-7.50463625	0	0.135
USP9Y	1.09E-16	-7.504099114	0	0.135
CTNND2	1.14E-16	7.715650655	0.783	0.019
COX6B1	1.30E-16	-2.357582795	0.362	0.865
GABRA2	1.32E-16	-5.263437583	0.002	0.154
FXYD3	1.40E-16	-2.994881981	0.492	0.923
CYB5A	1.56E-16	-2.65303038	0.139	0.615
RPS9	1.77E-16	-1.451276561	0.795	0.981
AC025580.2	1.78E-16	-5.196162523	0.018	0.269
RPL18	1.86E-16	-1.880837101	0.641	0.942
KHK	3.11E-16	-3.501038515	0.026	0.308
KIAA1217	3.61E-16	3.739335035	0.844	0.25
PRR13	3.83E-16	-2.221543105	0.261	0.788
RAPGEF5	4.01E-16	-3.780246789	0.03	0.327
CTSC	4.05E-16	-5.761603523	0.006	0.192
ITPR2	4.22E-16	-2.606656133	0.111	0.577
NFIB	4.98E-16	-3.516522813	0.026	0.308
ZEB1	5.51E-16	8.32322858	0.764	0
NRG1	6.44E-16	8.779560232	0.762	0
FBXL7	7.53E-16	9.029898228	0.761	0
TIMM10	7.97E-16	-3.81882233	0.036	0.346
YES1	1.21E-15	-4.62571142	0.009	0.212
ATP8A2	1.64E-15	8.153315089	0.753	0
ZG16B	1.66E-15	-4.234678394	0.009	0.212
FCGRT	1.69E-15	-2.891908752	0.08	0.481
MYL12A	1.75E-15	-3.661137087	0.062	0.423
AC084816.1	1.91E-15	8.310111556	0.752	0
SNHG14	2.23E-15	3.03936623	0.861	0.385
FEV	2.23E-15	-3.140270881	0.279	0.75
VAV3	3.35E-15	-5.582482658	0.005	0.173
ITGA6	3.91E-15	-3.44757446	0.071	0.442
RPS19	4.42E-15	-1.622374367	0.762	0.962
ARHGAP10	4.79E-15	8.364056532	0.742	0
DDT	4.94E-15	-2.505872493	0.17	0.654
AC007952.4	4.98E-15	-5.194815698	0.017	0.25
LRP1B	5.32E-15	4.835109043	0.792	0.135
C2CD4B	5.51E-15	-4.422084991	0.024	0.288
CELF2	5.59E-15	4.024428955	0.811	0.212
HLA-A	1.10E-14	-1.948224662	0.653	0.923
GABRB3	1.12E-14	5.539662952	0.759	0.058
ISG20	1.23E-14	-2.406672455	0.067	0.442
COBL	1.23E-14	3.241136575	0.827	0.346
RPL11	1.26E-14	-1.365776126	0.812	0.981
TRPC7	1.51E-14	-4.860785544	0.008	0.192
HOXB-AS3	1.75E-14	-6.459081566	0.003	0.154
PHYHIPL	2.11E-14	-6.204274352	0.003	0.154
TRIM9	2.15E-14	8.303996811	0.727	0
ID3	2.18E-14	-2.621353643	0.264	0.75
LINC01091	2.37E-14	5.477641841	0.759	0.096
PMAIP1	2.78E-14	-3.470247553	0.003	0.154
MYO1E	3.20E-14	-2.563961063	0.314	0.808
PPDPF	3.69E-14	-1.831877335	0.577	0.942
MAPK10	4.05E-14	6.321485028	0.73	0.019
RXFP4	4.47E-14	-3.712157055	0.011	0.212
NRCAM	4.49E-14	7.861532436	0.72	0
SNHG8	5.59E-14	-2.28131268	0.279	0.788
RPS6	5.99E-14	-1.694062801	0.592	0.981
RPS16	6.11E-14	-1.855150608	0.486	0.904
ZNF804A	6.40E-14	-7.723845406	0.002	0.135
VAMP8	6.51E-14	-2.621903527	0.123	0.558
SSR4	6.56E-14	-2.172695905	0.309	0.808
C3orf85	6.63E-14	-6.60416076	0.002	0.135
CA9	6.85E-14	-6.546546043	0.002	0.135
RNF217	7.09E-14	-6.410844564	0.002	0.135
HTR4	7.09E-14	-6.227158997	0.002	0.135
UTY	7.34E-14	-5.928605679	0.002	0.135
SMAD9	7.46E-14	-2.546294799	0.071	0.442
AC022613.1	7.46E-14	-7.651772261	0	0.115
TMEM144	7.46E-14	-7.582250236	0	0.115
HOXB9	7.46E-14	-7.545376662	0	0.115
XPNPEP2	7.46E-14	-7.494150953	0	0.115
AL450311.1	7.46E-14	-7.432289652	0	0.115
ROS1	7.46E-14	-7.127640297	0	0.115
TM4SF5	7.56E-14	-2.728437269	0.28	0.75
TRIM31	7.59E-14	-6.285530775	0.002	0.135
HOXB7	7.59E-14	-5.938795618	0.002	0.135
MALL	7.59E-14	-5.791680648	0.002	0.135
MYT1L	8.05E-14	7.763598606	0.714	0
AC138305.1	1.34E-13	-4.502711957	0.015	0.231
RPS3	1.35E-13	-1.73158439	0.779	0.942
RPL27A	1.44E-13	-1.39964986	0.791	0.962
CYP3A4	1.69E-13	-5.474529772	0.012	0.212
KCNMA1	1.72E-13	5.674799759	0.723	0.019
HOTAIRM1	1.74E-13	-5.07673419	0.006	0.173
DLGAP1	1.80E-13	-5.132159433	0.012	0.212
PRSS12	1.82E-13	-3.663954768	0.015	0.231
MPP6	2.16E-13	-3.12428034	0.032	0.308
GAPDH	2.24E-13	-1.802484304	0.655	0.942
CORO1B	2.77E-13	-3.341526004	0.044	0.346
DYNC1I1	2.93E-13	8.011745081	0.7	0
JUN	3.27E-13	-1.961118572	0.542	0.904
JMJD1C	3.43E-13	1.767224148	0.929	0.75
DSC2	3.71E-13	-4.065411691	0.02	0.25
H3F3B	4.04E-13	-1.708279773	0.776	0.962
APBB2	5.68E-13	3.03265466	0.826	0.385
TP53I3	6.17E-13	-3.595149025	0.033	0.308
RPS18	6.26E-13	-1.374627686	0.802	0.962
TSPAN5	6.28E-13	-2.223319398	0.192	0.673
ATP5F1D	6.53E-13	-2.04885837	0.33	0.788
DENND4A	6.89E-13	2.8761032	0.824	0.365
NRXN1	7.83E-13	7.862072715	0.689	0
UNC79	8.11E-13	5.856770836	0.703	0.019
CD55	9.54E-13	-2.628174792	0.117	0.538
SMOC1	9.69E-13	4.919165638	0.738	0.115
BLVRB	1.08E-12	-2.735914401	0.114	0.519
KIF19	1.42E-12	-5.531809946	0.005	0.154
FAT1	1.46E-12	-5.343789987	0.005	0.154
GTF2IRD1	1.47E-12	3.358437097	0.782	0.212
SPOCK2	1.54E-12	-3.746617422	0.005	0.154
FAM3B	1.61E-12	-3.373071973	0.03	0.288
AGR3	1.87E-12	-2.30883156	0.139	0.577
GPX4	2.21E-12	-1.958245209	0.548	0.885
TRIM2	2.39E-12	2.520233861	0.85	0.481
TPST1	2.41E-12	5.365021942	0.702	0.058
COX7A2	2.50E-12	-1.948350507	0.441	0.827
DLL1	3.24E-12	-5.571672008	0.008	0.173
NDUFA13	4.21E-12	-1.876472776	0.52	0.904
CNFN	4.26E-12	-3.166252089	0.014	0.212
PHLDA2	4.64E-12	-4.500456529	0.011	0.192
CHCHD10	4.67E-12	-2.35940293	0.115	0.519
RPL21	5.88E-12	-1.339704492	0.777	0.962
TVP23C	6.05E-12	-3.590945348	0.011	0.192
MAGI2	6.10E-12	7.985721594	0.667	0
KCNIP1	6.10E-12	7.973099634	0.667	0
FAU	6.34E-12	-1.41907912	0.692	0.962
MT2A	7.02E-12	-2.558865288	0.409	0.865
TTC3	7.27E-12	2.688465823	0.817	0.288
MACROD2	7.65E-12	2.353231014	0.864	0.346
UBA52	8.56E-12	-1.288454424	0.664	0.962
HLA-C	8.91E-12	-2.138511807	0.371	0.827
HIST3H2A	9.45E-12	-5.652736259	0.003	0.135
UQCR11	1.06E-11	-1.72496877	0.556	0.885
MDK	1.09E-11	-1.782578177	0.479	0.885
RPS5	1.52E-11	-2.099576571	0.432	0.808
NPW	1.65E-11	-3.697356506	0.205	0.635
COX6C	1.66E-11	-2.072539791	0.512	0.846
RPL13	1.91E-11	-1.224802963	0.873	0.962
ENPEP	2.17E-11	-2.860009554	0.027	0.269
FRMD3	2.25E-11	-3.350976323	0.033	0.288
LINC01811	2.57E-11	-3.047991076	0.038	0.308
MIEN1	2.58E-11	-2.630568362	0.083	0.442
AL589740.1	2.62E-11	8.09593818	0.65	0
GPHN	2.79E-11	1.896097376	0.877	0.615
MARK1	3.06E-11	4.158387648	0.718	0.154
RPL32	3.16E-11	-1.489616669	0.712	0.942
SLC8A1	3.18E-11	-2.412156757	0.153	0.596
RPL8	3.21E-11	-1.386240595	0.721	0.962
ITPR1	3.24E-11	3.773192492	0.723	0.135
PTPRN	3.37E-11	5.936167198	0.664	0.038
TMEM37	3.96E-11	-6.805640627	0.002	0.115
GPA33	3.96E-11	-6.765401951	0.002	0.115
HIST1H3J	4.10E-11	-6.54337611	0.002	0.115
NGEF	4.23E-11	-6.182094635	0.002	0.115
LINC01133	4.38E-11	-5.996805087	0.002	0.115
COLCA1	4.38E-11	-5.669160017	0.002	0.115
CADPS2	4.59E-11	3.435381382	0.758	0.212
TMPRSS6	4.68E-11	-5.30905466	0.002	0.115
CLDN7	4.83E-11	-2.044586164	0.298	0.75
TP53I11	4.84E-11	-4.949371969	0.002	0.115
AKAP6	4.95E-11	3.531331233	0.741	0.173
NEAT1	5.11E-11	-1.659335175	0.623	0.962
LINC00926	5.13E-11	-5.010059146	0.006	0.154
PHACTR2	5.67E-11	-3.214200178	0.029	0.269
PRDX5	6.17E-11	-2.077438906	0.329	0.75
ATP10B	7.07E-11	-4.712906531	0.009	0.173
SLC35F1	7.27E-11	-3.339914646	0.02	0.231
NDUFB10	7.90E-11	-1.922225489	0.256	0.712
FUOM	1.00E-10	-3.501559733	0.035	0.288
CFL1	1.00E-10	-1.456230292	0.618	0.942
UBE3C	1.13E-10	3.108707252	0.755	0.231
RABGEF1	1.14E-10	1.958295447	0.894	0.75
DIAPH2	1.31E-10	-2.164961515	0.303	0.769
DEPP1	1.32E-10	-3.466936848	0.055	0.346
HEPACAM2	1.38E-10	-2.765832655	0.074	0.404
AFMID	1.57E-10	-4.106414306	0.026	0.25
RAB3C	1.71E-10	-1.469593109	0.676	0.942
MYL6	1.76E-10	-1.259749148	0.753	0.981
BRAF	1.95E-10	2.38756399	0.82	0.538
PLA2G6	1.99E-10	-2.407180042	0.123	0.519
ZMAT4	2.02E-10	7.437895425	0.626	0
EIF4G3	2.18E-10	1.905690222	0.859	0.635
SELENOP	2.21E-10	-2.702997121	0.285	0.692
MAOA	2.26E-10	-3.506776274	0.017	0.212
OTULINL	2.27E-10	-2.907866477	0.062	0.365
MFSD2A	2.31E-10	-3.856077931	0.021	0.231
ELF2	2.34E-10	3.368903769	0.727	0.173
CNKSR3	2.46E-10	-2.118775914	0.424	0.846
RPL10	2.55E-10	-1.53759214	0.789	0.904
RPL35A	2.57E-10	-1.260474782	0.694	0.962
CALML4	2.79E-10	-2.612985038	0.082	0.423
RPL19	4.07E-10	-1.336912296	0.744	0.962
ADH5	5.28E-10	-5.76541683	0.005	0.135
SPAG16	5.38E-10	2.975196671	0.761	0.269
CRYBG3	5.41E-10	-3.750736281	0.014	0.192
RPS15A	5.52E-10	-1.416447861	0.694	0.923
CA8	5.88E-10	-5.588103755	0.005	0.135
MAST4	6.47E-10	2.89819473	0.758	0.269
RFX2	6.55E-10	2.771741923	0.77	0.346
KCTD16	6.82E-10	-3.030198873	0.071	0.385
NAV3	6.98E-10	7.60370755	0.611	0
PPARG	7.61E-10	-4.726578032	0.011	0.173
DACH1	8.03E-10	-1.572222756	0.736	0.962
SIK3	8.91E-10	1.90888004	0.868	0.615
GALNTL6	9.28E-10	-6.156058613	0.008	0.154
RFX6	9.34E-10	-2.126493332	0.239	0.673
FBP1	9.81E-10	-4.202698571	0.011	0.173
HINT1	1.05E-09	-1.861162318	0.435	0.808
PDE3A	1.06E-09	3.171674589	0.697	0.096
GK	1.11E-09	-3.385817296	0.027	0.25
ESYT2	1.16E-09	2.023303343	0.859	0.596
RHOC	1.16E-09	-2.236369471	0.138	0.519
COL16A1	1.20E-09	-4.130597097	0.008	0.154
RPL31	1.22E-09	-1.228691962	0.727	0.962
GNA14	1.29E-09	-4.36858959	0.008	0.154
OAZ1	1.29E-09	-1.649306079	0.465	0.827
ACADS	1.39E-09	-2.684822895	0.064	0.365
CD58	1.53E-09	-3.646563689	0.018	0.212
FMN2	1.67E-09	4.364617352	0.661	0.115
SCGN	1.69E-09	-1.835278485	0.453	0.808
KCTD5	1.85E-09	-3.412439429	0.039	0.288
RPL14	1.85E-09	-1.300375067	0.67	0.962
MT1E	2.02E-09	-2.661881291	0.359	0.75
EYS	2.43E-09	-2.009568694	0.142	0.538
SV2C	2.78E-09	2.749549666	0.782	0.404
PARM1	3.06E-09	3.564641691	0.679	0.135
TGFBR2	3.09E-09	-4.02388955	0.015	0.192
SCN3A	3.66E-09	-1.767124809	0.461	0.846
SATB2	3.95E-09	-2.712936476	0.059	0.346
MCTP1	4.21E-09	7.239724772	0.588	0
JAZF1	4.29E-09	3.445472749	0.683	0.115
NDUFB7	4.35E-09	-1.867366619	0.356	0.75
GRHL2	4.40E-09	-6.393417889	0.003	0.115
S100A10	4.46E-09	-2.11762033	0.368	0.75
PRKG1-AS1	4.67E-09	-5.963735429	0.003	0.115
CACNA1B	4.73E-09	7.337494905	0.586	0
DOCK10	4.80E-09	-5.937622221	0.003	0.115
TSPAN1	4.90E-09	-3.242117841	0.047	0.308
RPS27A	5.04E-09	-1.176178302	0.727	0.942
ARL14	5.24E-09	-5.035512207	0.003	0.115
ABCG2	5.24E-09	-5.008980539	0.003	0.115
PPL	5.27E-09	3.272277888	0.715	0.25
GCNT3	5.39E-09	-4.797713472	0.003	0.115
HLA-DQB1	5.55E-09	-5.275771563	0.003	0.115
CYP4F3	5.63E-09	-2.442203683	0.103	0.442
ANTXR2	5.71E-09	-4.965320674	0.003	0.115
RPL10A	5.91E-09	-2.025672286	0.45	0.788
RHOB	6.29E-09	-2.076950666	0.259	0.673
RPL36	6.45E-09	-0.977073049	0.861	0.981
PIK3C2G	6.45E-09	-4.265282451	0.012	0.173
GHR	6.51E-09	6.351436538	0.594	0.019
MAML3	7.39E-09	1.612498326	0.892	0.769
IQSEC1	8.60E-09	4.637748431	0.623	0.077
MAP1B	9.07E-09	2.920365528	0.738	0.308
ATP5IF1	9.26E-09	-1.608068584	0.362	0.788
ERBB2	9.40E-09	-3.767706042	0.012	0.173
TMEM65	9.49E-09	4.577711986	0.614	0.038
HS6ST3	9.80E-09	6.436557501	0.597	0.038
RPL6	9.81E-09	-1.934089503	0.405	0.788
LY6E	1.13E-08	-3.055460674	0.012	0.173
IRF6	1.15E-08	-2.290021734	0.076	0.385
TYMP	1.16E-08	-4.846974364	0.009	0.154
ELAVL3	1.20E-08	7.130835059	0.574	0
AKR7A2	1.21E-08	-2.371284477	0.1	0.442
HOMER1	1.28E-08	4.004496833	0.665	0.115
CACNA1D	1.31E-08	2.663263378	0.75	0.346
RPL15	1.34E-08	-2.055198344	0.421	0.769
ANKRD40CL	1.36E-08	-2.71654556	0.035	0.269
NDUFA1	1.37E-08	-1.762099328	0.432	0.827
NAV2	1.40E-08	4.925948062	0.597	0.019
GSTK1	1.41E-08	-2.174962131	0.218	0.615
BICDL2	1.42E-08	-5.601715224	0.006	0.135
PFN1	1.53E-08	-1.86358434	0.338	0.712
AC105916.1	1.57E-08	-3.95026139	0.009	0.154
HK2	1.61E-08	-5.459827588	0.006	0.135
KCNH7	1.69E-08	7.412422344	0.57	0
GPR137B	1.77E-08	-4.478378443	0.006	0.135
CPE	1.83E-08	2.060695747	0.824	0.462
HGD	1.88E-08	-2.528384627	0.079	0.385
FABP5	2.22E-08	-3.206462493	0.026	0.231
MT-ND1	2.32E-08	-1.053799711	0.926	1
MYRFL	2.49E-08	-2.806430188	0.017	0.192
ATP5MC3	2.55E-08	-1.877681763	0.315	0.712
CHRM3	2.62E-08	-3.773704236	0.067	0.346
URAD	2.63E-08	-3.397703333	0.021	0.212
RPL35	2.85E-08	-1.403381691	0.711	0.904
MT-ND3	2.86E-08	-1.037961987	0.921	1
MFGE8	3.07E-08	-3.107092255	0.017	0.192
ADK	3.56E-08	2.51148417	0.717	0.212
SMIM6	4.43E-08	-2.149319023	0.126	0.481
LRBA	4.61E-08	1.776661507	0.827	0.654
RETREG1	5.09E-08	2.490858289	0.753	0.404
WDR74	5.15E-08	-2.726592067	0.074	0.365
SNED1	5.19E-08	7.256463865	0.555	0
ANK3	5.23E-08	-1.592100126	0.476	0.904
HIST1H2BG	5.72E-08	-2.778477451	0.027	0.231
RUFY3	5.87E-08	2.665923597	0.718	0.25
EGFR	6.16E-08	-4.337387148	0.018	0.192
EXOSC4	6.20E-08	-2.432513762	0.044	0.288
ST6GALNAC4	6.70E-08	-3.940826855	0.023	0.212
TTTY14	6.86E-08	-3.384055397	0.014	0.173
IGF1R	7.18E-08	-3.118159527	0.053	0.308
CEP126	7.59E-08	3.735593964	0.632	0.115
UCP2	7.60E-08	-2.732832586	0.052	0.308
CTNNA1	7.98E-08	2.354220374	0.748	0.365
GUK1	8.07E-08	-1.785887553	0.258	0.654
KIAA1211	8.13E-08	-1.785056485	0.208	0.615
DNPH1	8.20E-08	-2.166104773	0.118	0.462
TRAK1	8.25E-08	2.226756324	0.774	0.423
CHD2	8.33E-08	2.564866241	0.73	0.288
SEMA6A	8.59E-08	-2.482104854	0.124	0.462
ATXN2	8.89E-08	2.731308181	0.698	0.212
BASP1	9.01E-08	7.168094277	0.547	0
NDUFB4	9.60E-08	-1.956492995	0.227	0.635
SEPTIN9	9.64E-08	2.903716276	0.697	0.25
DDX24	1.00E-07	3.082070099	0.662	0.154
PEMT	1.05E-07	-2.432047003	0.065	0.346
TRPS1	1.12E-07	7.184743365	0.544	0
RAB3B	1.12E-07	2.294850452	0.767	0.365
RERE	1.19E-07	1.571716204	0.861	0.673
KSR2	1.19E-07	5.753533951	0.565	0.038
PPP2R2B	1.24E-07	5.228056829	0.571	0.038
SCO2	1.26E-07	-2.554879252	0.018	0.192
MTUS1	1.29E-07	-4.410901169	0.011	0.154
ASS1	1.29E-07	-2.814229333	0.045	0.288
ZDHHC12	1.30E-07	-2.8995522	0.023	0.212
JAKMIP2	1.32E-07	4.168602801	0.603	0.077
SPATA13	1.33E-07	1.983003791	0.795	0.423
PSMB9	1.34E-07	-3.505855488	0.041	0.269
KLF4	1.36E-07	-3.117892997	0.055	0.308
L3MBTL4	1.43E-07	-4.469035848	0.011	0.154
IL17RE	1.59E-07	-2.726235566	0.018	0.192
GPR160	1.69E-07	-2.230691653	0.164	0.519
PAK3	1.73E-07	7.327902432	0.538	0
PCSK2	1.79E-07	1.641077793	0.836	0.269
ME1	1.80E-07	4.720198356	0.582	0.058
UBB	1.81E-07	-1.686591106	0.586	0.846
ANXA4	1.85E-07	-2.300908482	0.102	0.423
HIST1H2AE	1.91E-07	-5.181385568	0.005	0.115
GMPR	2.06E-07	-3.937416758	0.005	0.115
GCNT1	2.14E-07	-1.811322321	0.208	0.596
HBEGF	2.16E-07	-3.330132259	0.056	0.308
TMEM54	2.19E-07	-2.498620478	0.061	0.327
NDUFV2	2.43E-07	-2.139333684	0.114	0.442
SCAND1	2.48E-07	-1.339914386	0.4	0.827
FGF14	2.49E-07	2.614349192	0.742	0.404
TPPP3	2.53E-07	-2.881859829	0.041	0.269
RCN1	2.59E-07	-4.384457821	0.008	0.135
PALLD	2.70E-07	-4.221618877	0.015	0.173
MT-ATP8	2.77E-07	2.859623609	0.671	0.173
RPS15	2.80E-07	-1.026514509	0.824	0.962
MTUS2	2.83E-07	-3.877720871	0.008	0.135
RPS17	2.83E-07	-1.664314486	0.524	0.827
PDE4D	2.91E-07	1.079112979	0.956	0.942
AC005920.1	3.15E-07	-3.779766581	0.02	0.192
RNASEH2C	3.16E-07	-1.784914923	0.174	0.558
FGFR1	3.28E-07	7.101057682	0.529	0
DUSP1	3.32E-07	-1.947742121	0.339	0.712
PTPRT	3.49E-07	5.275897921	0.556	0.038
XYLT1	3.96E-07	2.594712524	0.706	0.231
SMIM2-AS1	4.13E-07	-3.410480291	0.015	0.173
RPS12	4.20E-07	-1.073394458	0.824	0.962
HSP90AB1	4.25E-07	1.799471143	0.814	0.519
BMERB1	4.29E-07	3.85380672	0.6	0.096
RPL26	4.35E-07	-1.07766829	0.77	0.942
RPS27	4.49E-07	-0.800601118	0.903	0.981
LINC02645	4.51E-07	7.296525938	0.524	0
RALGAPA1	4.54E-07	2.206335054	0.782	0.519
SHROOM3	4.61E-07	-1.5221809	0.57	0.904
GALNT10	4.74E-07	3.696286436	0.623	0.135
GCLC	5.00E-07	-1.58608627	0.139	0.5
HECW2	5.74E-07	-1.762175648	0.183	0.558
UQCRQ	6.70E-07	-1.335190543	0.529	0.846
RPL12	7.09E-07	-1.059958774	0.817	0.942
PPP1R13B	7.13E-07	2.77708333	0.68	0.269
NT5C	7.40E-07	-2.2841886	0.08	0.365
DDC	7.90E-07	-2.064227025	0.388	0.731
TPI1	8.29E-07	-1.339219264	0.424	0.769
POLR2L	8.60E-07	-1.589923644	0.448	0.769
LAMTOR2	8.68E-07	-1.966127976	0.13	0.462
RBMX	8.85E-07	2.516937368	0.698	0.308
CXXC5	8.91E-07	5.082831838	0.535	0.019
CLDN4	9.22E-07	-1.326149358	0.506	0.885
INPP4B	9.64E-07	-1.877362849	0.348	0.712
KLB	1.03E-06	-2.694240518	0.026	0.212
SLC29A4	1.03E-06	-1.704516541	0.129	0.462
RTN1	1.05E-06	2.551656109	0.698	0.288
AKR1A1	1.07E-06	-2.288676523	0.082	0.365
AZGP1	1.10E-06	-3.352598676	0.026	0.212
GLRX	1.13E-06	-3.555663928	0.021	0.192
DPP4	1.22E-06	-2.022377866	0.185	0.558
EXOC3L4	1.23E-06	-3.893577459	0.017	0.173
MSRB1	1.25E-06	-3.096285984	0.026	0.212
EPSTI1	1.37E-06	-2.928332218	0.032	0.231
KIAA1324	1.38E-06	2.071421456	0.753	0.385
NFAT5	1.39E-06	2.023943127	0.755	0.385
C9orf16	1.40E-06	-1.97877111	0.264	0.635
TMEM141	1.42E-06	-1.592402721	0.377	0.731
UNC13A	1.48E-06	4.231449345	0.556	0.058
KIF26B	1.49E-06	5.502820668	0.535	0.038
RPL37A	1.51E-06	-1.023126894	0.794	0.962
AGR2	1.52E-06	-1.556946703	0.588	0.846
KIF5C	1.56E-06	6.651850421	0.506	0
DLG5	1.60E-06	3.409698776	0.598	0.096
HACD3	1.62E-06	3.626239589	0.582	0.077
SPTBN4	1.62E-06	2.962702186	0.652	0.212
LRMDA	1.69E-06	2.445613437	0.705	0.288
BEX5	1.80E-06	4.16635236	0.562	0.077
TCEAL2	2.12E-06	6.64060833	0.502	0
DNM3	2.28E-06	4.9817088	0.53	0.038
GPR137C	2.28E-06	3.749561655	0.58	0.096
RPP21	2.37E-06	-2.239134062	0.114	0.423
DPP10	2.50E-06	1.994675974	0.791	0.519
AL034417.2	2.53E-06	-2.239204057	0.052	0.288
GNG5	2.64E-06	-2.14072991	0.082	0.365
NR1H4	2.66E-06	-3.87010731	0.009	0.135
AGBL4	2.75E-06	1.416865837	0.865	0.596
RAMP1	2.82E-06	-1.755525722	0.398	0.731
AP2S1	2.90E-06	-2.100014254	0.136	0.462
COX6A1	2.93E-06	-1.551632943	0.409	0.75
MRPL41	3.08E-06	-1.811845309	0.223	0.577
NDUFB3	3.29E-06	-2.64806857	0.118	0.423
EPB41L1	3.30E-06	5.435163746	0.511	0.019
MLIP	3.48E-06	-5.274866918	0.006	0.115
TMEFF2	3.74E-06	2.556221545	0.695	0.212
CACNA1A	3.79E-06	-2.748072604	0.279	0.615
ST18	3.87E-06	1.91160241	0.783	0.481
LSAMP	3.92E-06	5.395552348	0.523	0.038
ABLIM1	3.95E-06	2.347203234	0.702	0.288
ENTPD8	4.08E-06	-4.274145032	0.006	0.115
SLC22A18AS	4.18E-06	-4.224573126	0.006	0.115
ZNF703	4.33E-06	-4.442962298	0.014	0.154
PCBD1	4.36E-06	-1.865142913	0.212	0.577
C1QTNF1	4.42E-06	-4.202501678	0.006	0.115
ATP9A	4.68E-06	1.985412388	0.747	0.404
LINC02057	5.15E-06	-4.018036624	0.014	0.154
PTPRF	5.18E-06	-1.560649195	0.491	0.865
NAXE	5.18E-06	-2.337614166	0.053	0.288
NFIA	5.35E-06	-2.680018769	0.023	0.192
FBXO32	5.58E-06	-2.053972573	0.212	0.558
MLPH	5.74E-06	3.402584449	0.574	0.096
GPM6A	5.76E-06	7.45857021	0.486	0
FAM234B	5.92E-06	-2.620098323	0.023	0.192
JUNB	5.93E-06	-1.648441056	0.541	0.846
ATXN1	6.23E-06	1.894874194	0.767	0.404
BLOC1S1	6.34E-06	-1.709793849	0.388	0.75
RIN3	6.35E-06	-4.251998035	0.014	0.154
SLC23A2	6.36E-06	6.692844841	0.485	0
SRI	6.48E-06	-2.4957207	0.132	0.442
ANKH	7.15E-06	2.293108437	0.708	0.365
H2AFJ	7.53E-06	-2.136885593	0.142	0.462
STON2	7.59E-06	3.725492277	0.548	0.058
KLHL29	7.63E-06	3.470668652	0.574	0.096
ASCL2	7.80E-06	-2.793144896	0.029	0.212
IFT172	7.84E-06	-2.377216781	0.089	0.365
MCU	8.11E-06	2.914106515	0.65	0.25
RNASET2	8.34E-06	-2.5675074	0.048	0.269
AL021155.5	8.94E-06	-2.855442611	0.018	0.173
PGRMC2	8.98E-06	3.569116235	0.562	0.096
UBE2K	9.70E-06	2.188194339	0.718	0.404
MCRIP2	9.86E-06	-2.006276317	0.064	0.308
DIP2C	1.05E-05	2.713602559	0.648	0.25
SNHG29	1.06E-05	-1.487108795	0.544	0.808
LPP	1.08E-05	1.491978952	0.852	0.635
MT-ND5	1.11E-05	-1.202439716	0.833	0.981
EXOC4	1.16E-05	1.987633475	0.742	0.481
PRR15L	1.18E-05	-2.345926587	0.073	0.327
SH3BGRL3	1.18E-05	-2.009894278	0.194	0.538
DDIT3	1.18E-05	-2.152666212	0.161	0.481
CACNB2	1.20E-05	-1.136479142	0.57	0.923
ATP5PF	1.24E-05	-1.46099333	0.306	0.692
RPL30	1.25E-05	-0.986766085	0.706	0.962
ENO1	1.25E-05	-1.687965562	0.182	0.519
TP53TG1	1.26E-05	-1.823641746	0.139	0.462
ASH1L	1.31E-05	1.587213963	0.809	0.558
KRTCAP2	1.34E-05	-1.621056905	0.233	0.596
NDUFA11	1.41E-05	-1.439027068	0.333	0.692
FERMT2	1.53E-05	6.57242794	0.471	0
FAM169A	1.53E-05	6.727335481	0.471	0
SELENOK	1.55E-05	-1.199440162	0.538	0.827
EML5	1.56E-05	5.395220707	0.489	0.019
MORF4L1	1.57E-05	2.014178212	0.733	0.365
ADGRV1	1.62E-05	2.669418142	0.636	0.173
BTG2	1.66E-05	-1.899212834	0.336	0.673
ATP5MC1	1.67E-05	-2.046180657	0.191	0.519
CHMP1B	1.69E-05	-2.46235816	0.1	0.385
AL133346.1	1.75E-05	3.765750774	0.55	0.096
HRH1	1.76E-05	-4.154633593	0.011	0.135
MT-ND4	1.78E-05	-0.78568039	0.973	1
RPL7A	1.90E-05	-1.163395427	0.685	0.865
GLRA3	2.03E-05	6.688539589	0.467	0
NRARP	2.04E-05	-3.375609616	0.011	0.135
AP001160.1	2.07E-05	-3.327175625	0.02	0.173
LURAP1L	2.15E-05	-3.198340735	0.011	0.135
DMXL1	2.16E-05	2.833172648	0.608	0.192
MAPK8	2.17E-05	2.126467907	0.726	0.346
SLC9C1	2.17E-05	-4.201291654	0.015	0.154
RAB20	2.35E-05	-3.327988716	0.015	0.154
UBE2QL1	2.46E-05	6.528479911	0.464	0
AGAP1	2.47E-05	1.444909593	0.83	0.635
MT-CYB	2.50E-05	-0.987008355	0.959	1
BID	2.58E-05	-2.587581952	0.036	0.231
CITED2	2.66E-05	-2.800350063	0.044	0.25
SLC6A15	2.70E-05	6.785215908	0.462	0
ABTB2	2.78E-05	5.569857573	0.479	0.019
SYT14	2.97E-05	6.629632957	0.461	0
SLC22A18	3.00E-05	-2.760048285	0.036	0.231
SIK2	3.11E-05	1.914249073	0.792	0.615
GCHFR	3.19E-05	-1.447148819	0.2	0.558
HIVEP2	3.33E-05	3.184429364	0.567	0.096
LRRFIP1	3.37E-05	1.59758793	0.802	0.442
DLG2	3.37E-05	2.733773065	0.652	0.269
RPS6KA2	3.59E-05	-3.215492092	0.015	0.154
GRHPR	3.91E-05	-2.64690494	0.052	0.269
TBC1D30	3.99E-05	-5.362224518	0.008	0.115
EDF1	4.03E-05	-1.214510606	0.571	0.808
LGALS3BP	4.04E-05	-2.426367975	0.086	0.346
SELENOH	4.04E-05	-1.745574932	0.306	0.654
TRIM36	4.07E-05	-4.673403797	0.008	0.115
KIF16B	4.08E-05	-1.77515535	0.227	0.577
PRODH2	4.32E-05	6.244903006	0.455	0
LRRN2	4.42E-05	-4.16980694	0.008	0.115
SORBS2	4.49E-05	3.233105711	0.559	0.115
REEP3	4.69E-05	2.380452297	0.659	0.269
QKI	4.74E-05	6.665793027	0.453	0
ELOB	4.76E-05	-1.052254018	0.614	0.865
BAIAP2	4.84E-05	4.3590545	0.5	0.058
ABCC1	4.88E-05	-2.273412541	0.105	0.385
SLC26A3	4.90E-05	-3.532230074	0.008	0.115
CADPS	4.91E-05	0.954800006	0.941	0.904
CHGB	5.01E-05	0.939491781	0.967	0.962
TNRC6B	5.08E-05	1.631650257	0.795	0.596
IGSF23	5.10E-05	-3.78203354	0.008	0.115
THOP1	5.12E-05	-2.96505457	0.026	0.192
EHBP1	5.21E-05	2.104876859	0.686	0.346
CROT	5.34E-05	-2.645210098	0.097	0.365
MT1M	5.54E-05	-2.938181629	0.026	0.192
SLC16A7	5.65E-05	-2.614357913	0.032	0.212
RAB25	5.82E-05	-2.418368252	0.079	0.327
PCGF5	5.91E-05	2.427747764	0.636	0.212
LRCH3	5.93E-05	3.435675296	0.548	0.115
RPS7	6.02E-05	-1.704749384	0.406	0.75
AMIGO2	6.08E-05	-2.597982202	0.026	0.192
JARID2	6.25E-05	2.697470652	0.621	0.212
WAC	6.26E-05	1.743498299	0.726	0.385
PEG3	6.27E-05	6.754721284	0.448	0
LMCD1	6.27E-05	6.549105768	0.448	0
TKT	6.38E-05	-2.401304559	0.052	0.269
IHH	6.49E-05	-2.194269249	0.088	0.346
SORCS2	6.52E-05	3.297709002	0.564	0.135
NDUFB11	6.73E-05	-1.435381033	0.368	0.712
RPS4X	6.77E-05	-1.058599705	0.729	0.981
COX8A	6.86E-05	-1.145952323	0.592	0.846
NDUFA4	6.95E-05	-2.108756813	0.094	0.365
TAPT1-AS1	7.18E-05	3.548826711	0.524	0.077
MEGF11	7.39E-05	4.974505676	0.483	0.038
SERPINF2	7.61E-05	4.716089906	0.48	0.038
LMBR1	8.21E-05	2.817635636	0.591	0.192
ERC1	8.41E-05	1.53504232	0.795	0.538
C14orf132	8.42E-05	3.94021134	0.498	0.058
PFKFB3	8.52E-05	-2.60588978	0.021	0.173
DENND5A	8.59E-05	3.835888638	0.536	0.135
SIPA1L1	9.25E-05	1.865267048	0.744	0.423
TNFRSF14-AS1	0.000101731	-3.673008829	0.012	0.135
BEX1	0.000104046	1.522808392	0.78	0.519
SPC25	0.000105286	-4.255005499	0.012	0.135
CORO2A	0.000108475	-3.163050311	0.017	0.154
PHB	0.000114947	-1.981010424	0.085	0.346
ZNF706	0.000116697	-1.53435002	0.314	0.635
VPS13A	0.000117468	-1.317686614	0.355	0.712
SOGA3	0.00011887	6.424538912	0.438	0
ABCB10	0.000125739	-2.293054453	0.08	0.327
POLE4	0.000127111	-3.255621483	0.012	0.135
CFB	0.000127111	-2.684630059	0.012	0.135
AGO3	0.000136363	2.430637094	0.641	0.25
MAGI1	0.000141291	1.232490795	0.865	0.769
GMDS	0.000141522	-1.1228727	0.632	0.904
MPC2	0.000143117	-1.877574964	0.186	0.5
RAB11FIP3	0.000145467	3.478039567	0.521	0.096
AHDC1	0.000155854	6.320350422	0.433	0
TUSC3	0.000157998	4.261591653	0.485	0.058
STXBP5	0.000159143	-1.218653613	0.335	0.692
TTC28	0.000161119	1.862720735	0.721	0.365
PFDN6	0.000165984	-2.452021112	0.071	0.308
CBFB	0.000171425	3.263421222	0.532	0.096
CCNH	0.000176821	2.948802942	0.595	0.212
AC024610.2	0.000177211	-2.84860384	0.041	0.231
ATOX1	0.000178382	-1.460776564	0.364	0.712
HIST1H2AC	0.000179805	-2.103997037	0.112	0.385
SNRPD2	0.000186882	-1.253606256	0.318	0.692
DUSP10	0.000189776	-2.857458785	0.035	0.212
BPTF	0.000196338	1.822298015	0.733	0.423
UBR1	0.000212393	2.521514308	0.636	0.231
PJA2	0.000216702	3.581601988	0.512	0.096
CDK13	0.000227138	2.307622895	0.624	0.212
TNFRSF11B	0.000227448	5.031325181	0.473	0.058
MLXIPL	0.000228464	-1.743373163	0.197	0.519
C5orf17	0.000231139	5.196971684	0.447	0.019
G3BP2	0.000234014	2.244819155	0.658	0.288
HEBP1	0.000235426	-2.819036784	0.035	0.212
ZBTB20	0.000238609	0.987308592	0.92	0.865
FAM207A	0.000240811	-2.647677012	0.035	0.212
MGAT5	0.000244237	1.971451609	0.664	0.308
TCF12	0.000250308	1.537687377	0.779	0.519
ZNF483	0.000254499	5.059177896	0.444	0.019
RPS14	0.000258978	-0.734867334	0.864	1
PLXNA2	0.000260447	3.9306633	0.494	0.077
FBXL17	0.000262543	1.57027405	0.798	0.558
ASB4	0.00026622	6.567865217	0.424	0
TMEM59	0.000267167	-1.276681292	0.461	0.75
CHD9	0.000269525	1.692646273	0.745	0.423
03-Mar	0.000277106	2.012203749	0.714	0.404
NCALD	0.000278352	4.013573351	0.47	0.038
ZC3H12A	0.000288845	-2.944833997	0.042	0.231
PRELID2	0.000293438	-1.877773468	0.082	0.327
SERPINA1	0.000297235	1.612873451	0.777	0.577
SCNN1A	0.000298109	-3.713987923	0.018	0.154
GRIK3	0.000317642	6.333762673	0.421	0
SOBP	0.000317642	6.298764223	0.421	0
KIF1B	0.000331586	2.318312162	0.63	0.25
EDIL3	0.000335866	2.574624648	0.582	0.154
GALK1	0.000338824	-2.577148963	0.05	0.25
RPS6KA3	0.000339626	3.299175135	0.52	0.096
MACC1	0.000345362	-2.420948145	0.023	0.173
FAAH	0.000361832	-2.410937159	0.029	0.192
ZNF609	0.000364083	2.237213197	0.647	0.308
ACCS	0.000380854	-3.736582302	0.009	0.115
GNA12	0.000382412	4.719317364	0.452	0.038
FYB2	0.000403766	-3.416816219	0.018	0.154
KANK1	0.000408283	-2.019722276	0.074	0.308
UBE2H	0.000421979	1.861923903	0.714	0.423
BOLA2B	0.000432653	-2.783046073	0.044	0.231
ITCH	0.00043368	2.347610583	0.629	0.269
UBL5	0.000435633	-1.181014955	0.483	0.788
ANKRD9	0.000461797	-3.760992507	0.024	0.173
AC010642.2	0.000462032	-2.884621533	0.036	0.212
GALNT5	0.000464572	-2.816032594	0.044	0.231
LXN	0.000478941	-2.761479292	0.044	0.231
MYH14	0.000488628	-1.708426878	0.217	0.538
ACSL1	0.00049196	6.233780171	0.414	0
FBXW7	0.000503519	1.914919318	0.717	0.462
MVB12A	0.000511774	-3.796877506	0.024	0.173
PFDN5	0.000513592	-1.008521785	0.558	0.904
UNC80	0.000531446	5.480257458	0.429	0.019
MISP	0.000544051	-1.793255531	0.244	0.558
SH3TC1	0.000564657	4.246576448	0.453	0.038
MAMLD1	0.000585103	6.64047438	0.411	0
CDHR3	0.000589956	0.824447797	0.977	0.942
RPLP2	0.000600487	-0.650075494	0.879	1
TGFB1	0.000624056	4.942566955	0.442	0.038
RPL37	0.000633713	-0.849886702	0.776	0.942
GRIA2	0.000637874	6.239584594	0.409	0
DYNC2H1	0.000638347	4.295617868	0.474	0.077
TMEM41B	0.000649875	2.424494596	0.582	0.154
DAAM1	0.000655879	2.707352081	0.552	0.135
CDC14A	0.000676685	-1.651477878	0.236	0.558
ZCCHC14	0.000679021	3.871169632	0.47	0.058
RPL7	0.000692044	-1.031263346	0.639	0.846
KLF12	0.00071279	2.833223621	0.545	0.135
CADM1	0.000716559	5.047905952	0.429	0.019
SRGAP1	0.000719102	-2.499673387	0.068	0.288
PMM1	0.000719686	-2.481513617	0.083	0.327
RPLP0	0.000759066	-1.388679583	0.571	0.808
NANS	0.000761545	-2.613208112	0.044	0.231
SLK	0.000769828	3.027192493	0.533	0.154
AFF3	0.000770882	4.478398276	0.433	0.019
HSPE1	0.000783564	-1.406064981	0.3	0.635
AL445123.2	0.000784107	-2.709646764	0.03	0.192
CLSTN2	0.000805386	3.834960361	0.467	0.058
NUCKS1	0.000820084	2.142463338	0.633	0.308
COX10-AS1	0.000862884	-2.11266378	0.059	0.269
SLC2A13	0.000884033	2.530515633	0.583	0.192
MAP3K2	0.00089269	2.427552211	0.592	0.212
EPHA7	0.000899019	7.555568182	0.403	0
CD59	0.000934525	-1.309660725	0.383	0.692
KIF12	0.000940078	-1.99405592	0.129	0.404
LINC00910	0.000947248	-1.861580863	0.208	0.519
ENDOD1	0.000974125	3.074059891	0.529	0.154
MT1X	0.000992728	-2.642741991	0.279	0.577
PCNX1	0.000997834	2.377905079	0.608	0.231
DCTPP1	0.001011235	-2.513962102	0.03	0.192
ALKBH7	0.001014611	-1.366153401	0.214	0.538
ALDH1A2	0.001016044	3.461431953	0.489	0.077
SHISA9	0.001065864	6.964754688	0.4	0
CAMLG	0.001066709	2.325431695	0.592	0.212
NBEA	0.001070482	1.485387198	0.768	0.577
SCAPER	0.001070499	1.781598022	0.68	0.346
PLD1	0.001077901	-2.40031196	0.061	0.269
DGAT1	0.0011162	-2.796378103	0.045	0.231
FTCD	0.001145973	3.763643293	0.45	0.038
TMEM107	0.001197587	-2.496548099	0.053	0.25
FGF12	0.001208396	5.169780342	0.418	0.019
CDH6	0.001238012	3.384091404	0.474	0.058
CASP7	0.001242347	-2.516166735	0.053	0.25
SLC29A1	0.001253701	-2.936451666	0.02	0.154
ANKRD37	0.001290128	-2.552325023	0.071	0.288
ADCY2	0.001329742	-1.179628558	0.614	0.885
BMPR2	0.001334652	1.864291343	0.695	0.404
ACSL5	0.00138434	-1.811585745	0.097	0.346
TTR	0.001391152	1.162186227	0.844	0.654
KIF1A	0.001396787	3.31764952	0.498	0.115
RPL23A	0.001410344	-0.777690549	0.824	0.942
MICOS13	0.001416808	-1.401338844	0.267	0.596
RBPMS	0.001494212	6.354796795	0.394	0
PITPNM2	0.001507946	5.449324322	0.411	0.019
LGR4	0.001528193	3.060360524	0.532	0.154
PI4KA	0.00154698	2.167740414	0.633	0.308
AC022217.3	0.001595323	-1.708200976	0.117	0.385
MAPK6	0.001600665	2.987289783	0.491	0.077
EPHA6	0.001624989	6.69095291	0.392	0
PPARGC1A	0.001634526	-2.711286814	0.032	0.192
NOP53	0.001700479	-1.456602702	0.298	0.615
HECTD1	0.001700996	2.707433681	0.541	0.154
ADI1	0.001760469	-2.268050274	0.07	0.288
EEF1B2	0.001786433	-1.027703027	0.462	0.769
EIF3K	0.001787551	-1.460508531	0.298	0.615
ASXL1	0.001809713	2.353994814	0.585	0.212
ABLIM2	0.001815359	2.600549071	0.556	0.173
SPINT1-AS1	0.0018167	-2.398628309	0.064	0.269
MMP15	0.00184427	-2.302499921	0.026	0.173
KHDRBS3	0.00184892	3.671309971	0.485	0.115
MET	0.001854433	-3.945021733	0.011	0.115
PSMB8	0.00187955	-2.275999183	0.062	0.269
SERF2	0.001984569	-0.861171871	0.788	0.904
SMOX	0.001984588	-3.541846799	0.011	0.115
IDS	0.002009917	1.441654873	0.739	0.558
SLC6A7	0.002018486	-3.912274973	0.011	0.115
NDUFC2	0.002036572	-1.426731585	0.27	0.577
SLC35F2	0.002123578	-3.489800727	0.011	0.115
BIRC3	0.002141591	-3.393985306	0.011	0.115
HIST1H2BD	0.0022479	-2.294408745	0.105	0.346
KLF6	0.002257252	-1.105678491	0.426	0.75
EEF1G	0.002312858	-1.182852371	0.606	0.846
TRIO	0.002342553	1.592450177	0.68	0.385
NIN	0.002363036	4.168111423	0.442	0.058
RBX1	0.002383236	-1.321589186	0.465	0.769
TNFRSF14	0.002397509	-2.063887408	0.083	0.308
TMEM219	0.002446325	-1.388008889	0.265	0.596
NDUFA3	0.002510695	-1.187956323	0.476	0.769
RACK1	0.002550041	-0.956566395	0.6	0.865
FNIP1	0.002576521	1.723235034	0.691	0.404
BEX3	0.002592236	1.726615879	0.688	0.385
USP32	0.002645115	2.595973772	0.568	0.212
LAMTOR5	0.002679296	-1.342725901	0.267	0.596
FAM49B	0.002698429	1.676521535	0.727	0.519
TXNDC17	0.002705289	-1.725205415	0.136	0.404
TSHZ2	0.00271107	-1.937546585	0.039	0.212
RPL36A	0.002742908	-0.901813194	0.638	0.865
NRP1	0.00284243	2.390730799	0.521	0.115
PKP4	0.002856333	3.129466496	0.497	0.115
NSD2	0.002893142	2.109318432	0.608	0.212
ZFHX3	0.00291588	1.883456359	0.647	0.269
PHACTR1	0.003032549	4.106075097	0.441	0.058
COX10	0.003103911	-2.043127593	0.064	0.269
ATP5ME	0.00312567	-0.978298851	0.639	0.865
AEBP2	0.003152509	2.583864697	0.523	0.135
TANC2	0.003154679	6.304902219	0.38	0
RBPJ	0.003356522	2.224358356	0.606	0.269
MAN1A2	0.00338701	2.524046966	0.586	0.231
AFF4	0.003521476	1.5035697	0.755	0.481
FAM193A	0.003716438	3.211075261	0.464	0.077
TIMM8B	0.003732739	-1.257253213	0.206	0.519
AKAP9	0.003825292	1.278852646	0.806	0.577
TIMM13	0.00383875	-1.47092841	0.236	0.538
TRAPPC5	0.004017076	-1.431122705	0.27	0.577
XKR4	0.004099849	5.102754639	0.397	0.019
PCM1	0.004166043	2.386956158	0.58	0.231
CSNK1A1	0.004185942	1.351824723	0.753	0.5
KLHL5	0.004212587	2.956878077	0.458	0.058
AC019197.1	0.004253929	-1.921263954	0.082	0.308
CTBP2	0.004276087	1.785807135	0.676	0.346
OAT	0.004350083	-1.531154909	0.171	0.442
CDH18	0.004372878	6.568796935	0.374	0
TMEM179B	0.004435799	-1.828395089	0.076	0.288
IQSEC3	0.004522033	3.883093226	0.406	0.019
MLLT3	0.004558587	-1.677135774	0.339	0.654
TFDP2	0.004591459	-1.404193759	0.211	0.519
CUX1	0.004605772	1.404542617	0.75	0.5
PHF3	0.004621819	2.831217508	0.505	0.135
MRPL18	0.004639584	-2.091900741	0.065	0.269
MAP4K5	0.00465928	2.219091119	0.57	0.192
CNTN4	0.004836863	1.844518432	0.7	0.404
TAOK1	0.004837612	2.573255644	0.502	0.096
CD68	0.004879854	-3.776119239	0.017	0.135
ANAPC11	0.005010296	-1.338110129	0.262	0.577
DPYSL2	0.005053025	2.045174018	0.626	0.327
RPRML	0.005111929	-2.485150275	0.077	0.288
KLF10	0.005362858	3.585710157	0.453	0.077
RBM47	0.005376204	1.51427128	0.747	0.558
STK32A	0.005481518	2.646989639	0.494	0.096
TNFSF10	0.005558033	-2.105416781	0.021	0.154
06-Mar	0.005566018	2.325299245	0.571	0.231
EZR	0.005597255	-1.20991026	0.526	0.827
VOPP1	0.005703689	2.225256751	0.565	0.192
EIF3A	0.005784934	2.392765771	0.564	0.231
CITED4	0.005853872	-2.9284858	0.017	0.135
SLC49A4	0.005945774	-2.515067055	0.088	0.308
AL049779.4	0.006033751	-1.869223707	0.074	0.288
LINC02615	0.006041012	6.160507195	0.368	0
TMEM258	0.006050836	-1.458633454	0.306	0.596
IL4R	0.006115898	-1.911211889	0.056	0.25
PACS1	0.006565564	4.115350578	0.412	0.038
RPS2	0.006717697	-1.21923835	0.7	0.865
MED11	0.006819224	-2.665411388	0.035	0.192
PEPD	0.007062952	-3.384505964	0.023	0.154
LINC02484	0.007091446	6.430679032	0.365	0
ABCB4	0.007091446	5.999697859	0.365	0
PRICKLE1	0.007091451	6.453313197	0.365	0
ALPK3	0.007108695	4.081077368	0.421	0.058
FAM13B	0.007195323	2.61536233	0.491	0.115
ANXA7	0.007242897	2.013778584	0.597	0.192
PHYKPL	0.007346298	-1.864562831	0.117	0.365
TMTC1	0.007680897	6.197331767	0.364	0
ANKS1B	0.007722804	4.623825969	0.388	0.019
MT-CO1	0.007970748	-0.821434514	0.983	1
ITPKB	0.008701945	-2.555796092	0.012	0.115
CFLAR	0.008826284	-1.728982696	0.118	0.365
BAIAP2L2	0.008862334	-2.592531353	0.023	0.154
DUSP23	0.009070321	-2.560559882	0.029	0.173
ZMIZ1	0.009076222	2.916669169	0.461	0.077
NTHL1	0.009193058	-3.202471143	0.023	0.154
BTBD9	0.009214278	1.673472894	0.738	0.5
TRRAP	0.009516992	2.832288795	0.464	0.077
FGF13	0.009747749	6.637895272	0.359	0
CISD3	0.009845249	-1.67342975	0.17	0.442
SLC16A3	0.010112697	-2.5734885	0.036	0.192
SNAP25	0.010129624	1.146308922	0.874	0.788
POLR2J3	0.010223048	2.209335542	0.574	0.212
ARL15	0.010433526	1.192785579	0.83	0.827
TMX4	0.010479236	2.327713137	0.541	0.173
PDLIM1	0.010629629	1.671471873	0.705	0.423
SLC2A5	0.010647315	-2.148869616	0.012	0.115
ALDOC	0.010740336	-2.522851538	0.044	0.212
MAP2	0.010780201	3.799776802	0.408	0.038
NCOA1	0.010808276	1.877284823	0.636	0.327
DEPTOR	0.010948587	-2.24051143	0.029	0.173
CAMK2B	0.011249769	1.835363767	0.612	0.25
DOCK8	0.01129698	-1.42503362	0.208	0.5
CCDC167	0.011442305	-2.037442488	0.029	0.173
TMEM98	0.011601512	-1.898567967	0.067	0.269
COX17	0.011724131	-1.488461408	0.415	0.731
COMMD6	0.01180685	-1.58339121	0.255	0.538
MRPS25	0.011902148	-1.65841263	0.05	0.231
RPL3	0.01200605	-0.814826227	0.847	0.923
CEBPD	0.012604735	-1.910516948	0.023	0.154
CTSZ	0.012767475	-2.064409109	0.059	0.25
UBC	0.012809426	-0.931982096	0.729	0.846
ANKHD1	0.012897003	1.741932271	0.644	0.308
RALGPS2	0.012940099	2.143948682	0.602	0.308
RGS7	0.013448054	1.248135564	0.809	0.596
CHD4	0.013562892	2.173141754	0.535	0.154
GOLM1	0.013683236	-1.747660786	0.124	0.365
SPTAN1	0.013759811	2.38918174	0.497	0.115
LDLRAD4	0.013837118	-1.175565856	0.462	0.808
RPL38	0.014159088	-0.691956144	0.852	0.962
FCHSD2	0.014287131	3.649156925	0.418	0.058
CPEB1	0.014441481	6.001273037	0.352	0
CPLX2	0.014494693	3.866070564	0.402	0.038
GMDS-DT	0.014600022	-1.049538353	0.436	0.788
H1F0	0.014884277	-1.735092302	0.144	0.404
AP000787.1	0.015470611	3.539992998	0.438	0.077
TBL1X	0.015597804	2.21342075	0.595	0.288
NME2	0.015834947	-1.645451518	0.298	0.558
RHOG	0.015888478	-1.808348403	0.042	0.212
EIF1	0.015968481	-0.802211127	0.691	0.904
EIF5	0.016319162	1.790014433	0.612	0.269
SMC6	0.016457605	3.097842234	0.445	0.077
PIP5K1B	0.016564435	-1.105042275	0.38	0.712
TTBK2	0.016644677	2.627037787	0.48	0.115
MMP16	0.016876319	5.980430541	0.348	0
SLC5A8	0.017143366	-2.438057052	0.045	0.212
CYC1	0.017301687	-1.714482135	0.098	0.327
PTPRG	0.018209632	-1.986253869	0.052	0.231
DCUN1D4	0.018238105	5.860135934	0.347	0
IGSF8	0.018372643	-2.737931969	0.018	0.135
RPLP1	0.018600956	-0.757755213	0.873	0.981
MRPL57	0.018604475	-1.46818066	0.229	0.519
CKMT1B	0.018614327	-2.569056831	0.018	0.135
CEP83	0.019566302	3.446997694	0.432	0.077
TSPAN15	0.019612079	-2.869912336	0.018	0.135
TRAPPC6A	0.019706716	-1.656482546	0.089	0.308
POLR2J	0.019803878	-1.820908784	0.141	0.385
STMN2	0.020142618	5.035892561	0.367	0.019
ABCC8	0.020335175	4.81484891	0.368	0.019
JAGN1	0.020841044	-2.606853889	0.038	0.192
NDUFB2	0.021052071	-1.097418979	0.453	0.731
DPYSL3	0.021287402	6.358188237	0.344	0
SLC35F3	0.021287409	6.135342008	0.344	0
DBI	0.022491684	-1.035488596	0.28	0.577
MT-ND2	0.022693878	-1.035431904	0.948	1
KDM2A	0.022791699	1.739293237	0.645	0.365
AMPD3	0.023008498	3.66104927	0.423	0.077
MSI2	0.023173225	1.423907335	0.706	0.423
AOPEP	0.02366963	1.573882207	0.667	0.365
MRPL27	0.0240575	-1.820810046	0.123	0.365
NUTM2B-AS1	0.024100511	2.483653038	0.498	0.135
RPS20	0.024257313	-0.799226922	0.624	0.846
ISOC2	0.024465527	-2.294296246	0.045	0.212
FXYD2	0.024826735	6.028531588	0.341	0
INA	0.024826759	5.62979503	0.341	0
MKLN1	0.024883476	1.592938818	0.679	0.404
ECH1	0.024973597	-1.779975066	0.171	0.423
CD151	0.025425939	-1.341861776	0.182	0.462
LY75	0.025508076	3.521805533	0.43	0.077
TMC5	0.026139223	1.827494805	0.692	0.5
STXBP1	0.026585286	2.195542862	0.555	0.212
EPB41L5	0.026987333	3.212986442	0.462	0.135
KMT2C	0.027334371	1.182367998	0.794	0.654
FAM162A	0.028172237	-1.52115624	0.141	0.404
NABP1	0.028310789	-3.448652018	0.014	0.115
SUSD6	0.028931418	2.509600325	0.492	0.135
KIRREL3	0.028931633	6.44428067	0.338	0
DNAJC22	0.029560027	2.613745945	0.524	0.212
PLIN2	0.029970064	-2.195236649	0.074	0.269
MTRNR2L8	0.031222768	5.819945062	0.336	0
ATP2B1	0.031576613	1.656895518	0.677	0.385
C15orf41	0.033688712	6.14428739	0.335	0
LINC02388	0.033688722	6.423677885	0.335	0
ADAMTS9-AS2	0.033688722	6.35561895	0.335	0
AC016687.3	0.033688743	6.391859249	0.335	0
MMP25-AS1	0.03413588	-2.502420397	0.014	0.115
LCOR	0.034144241	1.476946517	0.72	0.5
PTK7	0.034432226	4.521981831	0.358	0.019
LRIG1	0.03491119	3.029812186	0.444	0.096
RPSA	0.03498614	-1.110008212	0.509	0.769
CFAP70	0.03519958	3.012051784	0.371	0.019
RNF130	0.035825742	3.184238251	0.423	0.077
XIST	0.036160326	1.433522731	0.708	0.385
NOL4L	0.03908906	2.629927797	0.485	0.154
MMD2	0.039197345	5.988218833	0.332	0
HSP90AA1	0.039644918	0.910729286	0.83	0.558
RAPGEF2	0.039698094	1.769252763	0.633	0.308
MRPL11	0.039841843	-1.918794264	0.045	0.212
CLIP2	0.039869087	2.081885777	0.556	0.231
SPAG1	0.040322452	3.139644574	0.427	0.077
N4BP2L1	0.040340242	2.593866469	0.461	0.096
H3F3A	0.040981733	-1.145475043	0.68	0.846
TAF3	0.041310695	2.823958999	0.468	0.135
QTRT1	0.042985967	-1.951829855	0.158	0.404
TMEM132B	0.043601784	3.708877987	0.38	0.038
SPATC1L	0.043726428	-2.97852043	0.02	0.135
CORO1C	0.044511209	2.640021406	0.461	0.115
ACIN1	0.044886329	2.789853616	0.445	0.096
NCKAP5	0.045156451	1.01418142	0.85	0.75
TBC1D1	0.045468922	1.794333722	0.561	0.212
RPS27L	0.045614466	-0.834994534	0.477	0.788
DYNLRB1	0.045820012	-1.126109987	0.388	0.673
WNT4	0.045859908	2.781628698	0.447	0.096
SPOCK1	0.046777196	4.48351686	0.355	0.019
MT-CO2	0.048107542	-0.650600586	0.976	1
TMEM131L	0.048141454	1.998740839	0.588	0.288
FBXO34	0.048373448	1.655008272	0.648	0.346
GPR158	0.049122708	5.753923425	0.327	0
SIPA1	0.04946	-2.784959607	0.02	0.135
