# Supplementary material for: Single-Cell Comparison of Small Intestinal Neuroendocrine Tumors and Enterochromaffin Cells from Two Patients
Source: Cancers (Basel). 2026 Jan 29;18(3):435. doi: 10.3390/cancers18030435 (PMC12897003; doi:10.3390/cancers18030435)
Supplement: Supplementary file 1 [file cancers-18-00435-s001.zip › TableS7_SINET_vs_Serotonergic_ExternalOverlap.csv]

SI-NET vs Serotonergic Overlapping with External Dataset	Gene	P.adj	Mean log2 Fold Change	Expressed in SI-NET portion of cells	Expressed in Serotonergic EC portion of cells	Mean SINET Expression	Mean Serotonergic Expression	Description	Biotype	Chromosome
	BRINP3	6.21E-06	-9.276493472	0	1	0	2.820189701	BMP/retinoic acid inducible neural specific 3 [Source:HGNC Symbol;Acc:HGNC:22393]	protein coding	1
	NPNT	6.21E-06	-7.108211459	0	1	0	1.548748699	nephronectin [Source:HGNC Symbol;Acc:HGNC:27405]	protein coding	4
	AGMO	1.52E-05	-8.467943173	0.033	1	0.01259339	2.810393763	alkylglycerol monooxygenase [Source:HGNC Symbol;Acc:HGNC:33784]	protein coding	7
	FOLH1	1.52E-05	-6.682114223	0.033	1	0.016819483	1.82503127	folate hydrolase 1 [Source:HGNC Symbol;Acc:HGNC:3788]	protein coding	11
	CEACAM20	4.49E-05	-7.61455652	0	0.929	0	1.802044041	CEA cell adhesion molecule 20 [Source:HGNC Symbol;Acc:HGNC:24879]	protein coding	19
	MALRD1	6.41E-05	-8.701235449	0.1	1	0.034041523	3.038843347	MAM and LDL receptor class A domain containing 1 [Source:HGNC Symbol;Acc:HGNC:24331]	protein coding	10
	ANXA2	0.000122236	-5.497413886	0.033	0.929	0.011626586	0.937931461	annexin A2 [Source:HGNC Symbol;Acc:HGNC:537]	protein coding	15
	KRT20	0.000122236	-8.166987188	0.033	0.929	0.023333909	2.689004898	keratin 20 [Source:HGNC Symbol;Acc:HGNC:20412]	protein coding	17
	GRIA4	0.000176708	-5.549917968	0.033	0.929	0.03081764	1.408307267	glutamate ionotropic receptor AMPA type subunit 4 [Source:HGNC Symbol;Acc:HGNC:4574]	protein coding	11
	PKHD1L1	0.000298653	-7.324836972	0	0.857	0	1.540303281	PKHD1 like 1 [Source:HGNC Symbol;Acc:HGNC:20313]	protein coding	8
	CCDC200	0.000344771	-5.460932511	0.067	0.929	0.02886656	1.215557391	coiled-coil domain containing 200 [Source:HGNC Symbol;Acc:HGNC:43658]	protein coding	17
	MEP1A	0.000344771	-5.290696	0.067	0.929	0.04291411	1.462116676	meprin A subunit alpha [Source:HGNC Symbol;Acc:HGNC:7015]	protein coding	6
	CTSC	0.000489508	-5.341783218	0.067	0.929	0.043052838	1.408033051	cathepsin C [Source:HGNC Symbol;Acc:HGNC:2528]	protein coding	11
	FHOD3	0.000521991	-4.174725451	0.133	1	0.1256824	1.551583299	formin homology 2 domain containing 3 [Source:HGNC Symbol;Acc:HGNC:26178]	protein coding	18
	ADIRF	0.000608869	-4.899151942	0.1	0.929	0.045462281	1.11806141	adipogenesis regulatory factor [Source:HGNC Symbol;Acc:HGNC:24043]	protein coding	10
	SPINK1	0.000692604	-5.318212313	0.067	0.929	0.064408635	1.768842851	serine peptidase inhibitor Kazal type 1 [Source:HGNC Symbol;Acc:HGNC:11244]	protein coding	5
	UCN3	0.000974638	-4.103591891	0.167	1	0.142439149	1.749134247	urocortin 3 [Source:HGNC Symbol;Acc:HGNC:17781]	protein coding	10
	ITPRID2	0.001074888	-5.585088567	0.333	1	0.152713557	2.441286347	ITPR interacting domain containing 2 [Source:HGNC Symbol;Acc:HGNC:11319]	protein coding	2
	REG4	0.001250011	-4.793762999	0.333	1	0.643360672	4.922085918	regenerating family member 4 [Source:HGNC Symbol;Acc:HGNC:22977]	protein coding	1
	SEMA6A	0.001373688	-5.613690126	0.133	0.929	0.05218922	1.511785004	semaphorin 6A [Source:HGNC Symbol;Acc:HGNC:10738]	protein coding	5
	EVPL	0.001836501	-5.545171304	0	0.786	0	0.783427472	envoplakin [Source:HGNC Symbol;Acc:HGNC:3503]	protein coding	17
	FABP5	0.001836501	-6.204588249	0	0.786	0	0.995566882	fatty acid binding protein 5 [Source:HGNC Symbol;Acc:HGNC:3560]	protein coding	8
	PPP1R1C	0.001836501	-6.67052698	0	0.786	0	1.232283569	protein phosphatase 1 regulatory inhibitor subunit 1C [Source:HGNC Symbol;Acc:HGNC:14940]	protein coding	2
	IER2	0.002064535	-4.512186592	0.167	0.929	0.053976657	1.104319703	immediate early response 2 [Source:HGNC Symbol;Acc:HGNC:28871]	protein coding	19
	FCGBP	0.003219136	-5.347091152	0.067	0.857	0.029680486	1.123514589	Fc gamma binding protein [Source:HGNC Symbol;Acc:HGNC:13572]	protein coding	19
	FRMD3	0.003266475	-3.466645955	0.233	1	0.214755642	1.653545465	FERM domain containing 3 [Source:HGNC Symbol;Acc:HGNC:24125]	protein coding	9
	TFF1	0.003309486	-5.927696175	0.167	0.929	0.114005093	2.452589651	trefoil factor 1 [Source:HGNC Symbol;Acc:HGNC:11755]	protein coding	21
	S100A6	0.003747901	-4.45477688	0.567	1	0.813466809	3.728488202	S100 calcium binding protein A6 [Source:HGNC Symbol;Acc:HGNC:10496]	protein coding	1
	SLC15A1	0.004500567	-4.564751214	0.067	0.857	0.065466991	1.327770912	solute carrier family 15 member 1 [Source:HGNC Symbol;Acc:HGNC:10920]	protein coding	13
	DPEP1	0.00451544	-4.057852353	0.167	0.929	0.059648408	0.847921587	dipeptidase 1 [Source:HGNC Symbol;Acc:HGNC:3002]	protein coding	16
	KCNIP1	0.004676689	6.215836322	1	0.143	2.023145321	0.057786608	potassium voltage-gated channel interacting protein 1 [Source:HGNC Symbol;Acc:HGNC:15521]	protein coding	5
	MIR194-2HG	0.00540083	-4.271410984	0.2	0.929	0.065974373	0.990065283	MIR194-2 host gene [Source:HGNC Symbol;Acc:HGNC:51946]	lncRNA	11
	TM4SF4	0.00574954	-3.496724383	0.733	1	0.603858791	2.438593364	transmembrane 4 L six family member 4 [Source:HGNC Symbol;Acc:HGNC:11856]	protein coding	3
	HEPH	0.0057541	-3.421161049	0.2	1	0.214204175	1.678849141	hephaestin [Source:HGNC Symbol;Acc:HGNC:4866]	protein coding	X
	BTNL8	0.006032607	-5.897402128	0.033	0.786	0.011626586	1.090358186	butyrophilin like 8 [Source:HGNC Symbol;Acc:HGNC:26131]	protein coding	5
	LCN15	0.006032607	-9.71956767	0.033	0.786	0.007226822	2.760128228	lipocalin 15 [Source:HGNC Symbol;Acc:HGNC:33777]	protein coding	9
	TCIM	0.006032607	-6.57937496	0.033	0.786	0.009459531	1.296765588	transcriptional and immune response regulator [Source:HGNC Symbol;Acc:HGNC:1357]	protein coding	8
	L3MBTL4	0.006098713	-3.800502986	0.033	0.857	0.048690712	0.974205719	L3MBTL histone methyl-lysine binding protein 4 [Source:HGNC Symbol;Acc:HGNC:26677]	protein coding	18
	EHBP1	0.006130924	3.663372101	1	0.643	2.191592799	0.429388107	EH domain binding protein 1 [Source:HGNC Symbol;Acc:HGNC:29144]	protein coding	2
	LGALS4	0.006839143	-3.376611602	0.533	1	0.460435104	2.182269439	galectin 4 [Source:HGNC Symbol;Acc:HGNC:6565]	protein coding	19
	ANPEP	0.006863616	-3.328836279	0.233	1	0.1342446	1.139794567	alanyl aminopeptidase, membrane [Source:HGNC Symbol;Acc:HGNC:500]	protein coding	15
	CTNNA2	0.007051464	8.467968676	0.967	0	3.053328574	0	catenin alpha 2 [Source:HGNC Symbol;Acc:HGNC:2510]	protein coding	2
	LRP1B	0.007051464	9.648517031	0.967	0	3.600252995	0	LDL receptor related protein 1B [Source:HGNC Symbol;Acc:HGNC:6693]	protein coding	2
	MYT1L	0.007051464	6.661737216	0.967	0	1.953630805	0	myelin transcription factor 1 like [Source:HGNC Symbol;Acc:HGNC:7623]	protein coding	2
	NRXN1	0.007051464	6.530014626	0.967	0	1.818754137	0	neurexin 1 [Source:HGNC Symbol;Acc:HGNC:8008]	protein coding	2
	RORA	0.007051464	8.571210287	0.967	0	3.126472341	0	RAR related orphan receptor A [Source:HGNC Symbol;Acc:HGNC:10258]	protein coding	15
	UNC79	0.007051464	6.348475556	0.967	0	1.789243782	0	unc-79 homolog, NALCN channel complex subunit [Source:HGNC Symbol;Acc:HGNC:19966]	protein coding	14
	PAUPAR	0.00721889	-2.655379808	0.033	0.857	0.081828568	1.083742725	PAX6 upstream antisense RNA [Source:HGNC Symbol;Acc:HGNC:49670]	lncRNA	11
	KCTD16	0.007668419	-3.64010947	0.3	1	0.270036721	1.916950721	potassium channel tetramerization domain containing 16 [Source:HGNC Symbol;Acc:HGNC:29244]	protein coding	5
	MYO1E	0.00835944	-4.147078126	0.333	1	0.230172243	1.853637703	myosin IE [Source:HGNC Symbol;Acc:HGNC:7599]	protein coding	15
	CALD1	0.009639845	5.023656885	0.967	0.071	1.785586129	0.062164559	caldesmon 1 [Source:HGNC Symbol;Acc:HGNC:1441]	protein coding	7
	DLL1	0.010481745	-4.704046786	0	0.714	0	0.478283808	delta like canonical Notch ligand 1 [Source:HGNC Symbol;Acc:HGNC:2908]	protein coding	6
	CHST5	0.010490443	-4.323523694	0.133	0.857	0.034894787	0.805157394	carbohydrate sulfotransferase 5 [Source:HGNC Symbol;Acc:HGNC:1973]	protein coding	16
	PRAP1	0.010685123	-3.54064136	0.133	0.929	0.109392004	1.245374753	proline rich acidic protein 1 [Source:HGNC Symbol;Acc:HGNC:23304]	protein coding	10
	KCNMA1	0.011046236	6.391681185	0.967	0.071	1.936674204	0.027307437	potassium calcium-activated channel subfamily M alpha 1 [Source:HGNC Symbol;Acc:HGNC:6284]	protein coding	10
	PLXDC2	0.011084434	-4.052965772	0.333	1	0.429665756	2.560629162	plexin domain containing 2 [Source:HGNC Symbol;Acc:HGNC:21013]	protein coding	10
	FRMD4B	0.012939404	3.361262849	1	0.429	2.364450887	0.472676189	FERM domain containing 4B [Source:HGNC Symbol;Acc:HGNC:24886]	protein coding	3
	LINC01091	0.013030148	4.413228782	0.967	0.214	2.155464371	0.204255008	long intergenic non-protein coding RNA 1091 [Source:HGNC Symbol;Acc:HGNC:27721]	lncRNA	4
	FOXP2	0.014212959	-4.411291554	0.033	0.786	0.067559379	1.43263827	forkhead box P2 [Source:HGNC Symbol;Acc:HGNC:13875]	protein coding	7
	IQSEC1	0.014630701	5.13754453	0.967	0.357	2.103245141	0.164990112	IQ motif and Sec7 domain ArfGEF 1 [Source:HGNC Symbol;Acc:HGNC:29112]	protein coding	3
	GALNT10	0.014897912	5.273510796	0.967	0.214	2.021037943	0.106875538	polypeptide N-acetylgalactosaminyltransferase 10 [Source:HGNC Symbol;Acc:HGNC:19873]	protein coding	5
	SMAD9	0.015567645	-3.84248735	0.333	0.929	0.177196506	1.468074436	SMAD family member 9 [Source:HGNC Symbol;Acc:HGNC:6774]	protein coding	13
	ARHGAP10	0.016290571	6.459780488	0.933	0	1.784271428	0	Rho GTPase activating protein 10 [Source:HGNC Symbol;Acc:HGNC:26099]	protein coding	4
	DACH2	0.016290571	7.048048574	0.933	0	1.986395048	0	dachshund family transcription factor 2 [Source:HGNC Symbol;Acc:HGNC:16814]	protein coding	X
	GRIA2	0.016290571	5.352701096	0.933	0	1.239327551	0	glutamate ionotropic receptor AMPA type subunit 2 [Source:HGNC Symbol;Acc:HGNC:4572]	protein coding	4
	CDKN1A	0.016537497	-4.843327253	0.067	0.786	0.044918143	1.12519613	cyclin dependent kinase inhibitor 1A [Source:HGNC Symbol;Acc:HGNC:1784]	protein coding	6
	CELF2	0.016872983	4.174093333	1	0.429	2.125606342	0.334369078	CUGBP Elav-like family member 2 [Source:HGNC Symbol;Acc:HGNC:2550]	protein coding	10
	KRT8	0.016872983	-2.568293503	0.733	1	0.826171498	2.403649797	keratin 8 [Source:HGNC Symbol;Acc:HGNC:6446]	protein coding	12
	AKAP6	0.017660504	3.524981709	1	0.571	2.576087004	0.605019527	A-kinase anchoring protein 6 [Source:HGNC Symbol;Acc:HGNC:376]	protein coding	14
	GSN	0.01883315	-4.254778849	0.267	0.929	0.117540209	1.294784106	gelsolin [Source:HGNC Symbol;Acc:HGNC:4620]	protein coding	9
	IGFBP3	0.019464278	-5.812755887	0.067	0.786	0.03372896	1.330220061	insulin like growth factor binding protein 3 [Source:HGNC Symbol;Acc:HGNC:5472]	protein coding	7
	MPST	0.019884714	-3.55691537	0.033	0.786	0.023333909	0.49613327	mercaptopyruvate sulfurtransferase [Source:HGNC Symbol;Acc:HGNC:7223]	protein coding	22
	PRELID2	0.020565224	-3.892091306	0.333	0.929	0.188097527	1.444821799	PRELI domain containing 2 [Source:HGNC Symbol;Acc:HGNC:28306]	protein coding	5
	SCT	0.020706721	-6.076567724	0.367	0.929	0.14207087	2.419664877	secretin [Source:HGNC Symbol;Acc:HGNC:10607]	protein coding	11
	COBL	0.020720075	2.721486791	1	0.786	1.9653967	0.60371504	cordon-bleu WH2 repeat protein [Source:HGNC Symbol;Acc:HGNC:22199]	protein coding	7
	DSCAM	0.020917668	6.159639596	0.933	0.071	2.630979079	0.084346975	DS cell adhesion molecule [Source:HGNC Symbol;Acc:HGNC:3039]	protein coding	21
	CLDN7	0.022035287	-2.663435432	0.567	1	0.416945014	1.617536456	claudin 7 [Source:HGNC Symbol;Acc:HGNC:2049]	protein coding	17
	FMN2	0.024203381	3.6434343	0.967	0.429	1.782956018	0.269910411	formin 2 [Source:HGNC Symbol;Acc:HGNC:14074]	protein coding	1
	NTN4	0.025084348	-3.724621527	0.1	0.857	0.061119026	0.865966499	netrin 4 [Source:HGNC Symbol;Acc:HGNC:13658]	protein coding	12
	CTNND2	0.026359046	4.612800048	0.933	0.143	2.22454245	0.17674285	catenin delta 2 [Source:HGNC Symbol;Acc:HGNC:2516]	protein coding	5
	NFIB	0.02688717	-4.738511092	0.067	0.786	0.032814345	0.88281237	nuclear factor I B [Source:HGNC Symbol;Acc:HGNC:7785]	protein coding	9
	SCN3A	0.030670459	-2.193332095	0.933	1	1.385999172	2.808887301	sodium voltage-gated channel alpha subunit 3 [Source:HGNC Symbol;Acc:HGNC:10590]	protein coding	2
	HS6ST3	0.031118384	5.412444611	0.933	0.071	2.605234437	0.123435575	heparan sulfate 6-O-sulfotransferase 3 [Source:HGNC Symbol;Acc:HGNC:19134]	protein coding	13
	SNTG1	0.031386909	3.899678727	0.967	0.429	3.003683075	0.538270267	syntrophin gamma 1 [Source:HGNC Symbol;Acc:HGNC:13740]	protein coding	8
	GALNT13	0.034300584	-2.483134798	0.833	1	1.242808109	2.994768122	polypeptide N-acetylgalactosaminyltransferase 13 [Source:HGNC Symbol;Acc:HGNC:23242]	protein coding	2
	KSR2	0.03431074	3.199983086	1	0.286	1.285071077	0.171237854	kinase suppressor of ras 2 [Source:HGNC Symbol;Acc:HGNC:18610]	protein coding	12
	CNTNAP5	0.03643947	7.922438534	0.9	0	2.463364127	0	contactin associated protein family member 5 [Source:HGNC Symbol;Acc:HGNC:18748]	protein coding	2
	GLRA3	0.03643947	5.747594018	0.9	0	1.36745234	0	glycine receptor alpha 3 [Source:HGNC Symbol;Acc:HGNC:4328]	protein coding	4
	LINC02484	0.03643947	6.5902297	0.9	0	1.746749779	0	long intergenic non-protein coding RNA 2484 [Source:HGNC Symbol;Acc:HGNC:53459]	lncRNA	4
	MARK1	0.03643947	5.344437439	0.9	0	1.208412082	0	microtubule affinity regulating kinase 1 [Source:HGNC Symbol;Acc:HGNC:6896]	protein coding	1
	SLC6A15	0.03643947	5.054713772	0.9	0	1.049966435	0	solute carrier family 6 member 15 [Source:HGNC Symbol;Acc:HGNC:13621]	protein coding	12
	SYT14	0.03643947	4.980422581	0.9	0	1.050441163	0	synaptotagmin 14 [Source:HGNC Symbol;Acc:HGNC:23143]	protein coding	1
	TRPS1	0.03643947	5.98802271	0.9	0	1.519590358	0	transcriptional repressor GATA binding 1 [Source:HGNC Symbol;Acc:HGNC:12340]	protein coding	8
	UNC80	0.03643947	5.441167546	0.9	0	1.278729271	0	unc-80 homolog, NALCN channel complex subunit [Source:HGNC Symbol;Acc:HGNC:26582]	protein coding	2
	CDX1	0.037399071	-4.449699652	0.033	0.714	0.009338417	0.549463478	caudal type homeobox 1 [Source:HGNC Symbol;Acc:HGNC:1805]	protein coding	5
	LINC00907	0.041151617	-3.46666627	0.4	1	0.779440814	3.43555364	long intergenic non-protein coding RNA 907 [Source:HGNC Symbol;Acc:HGNC:44327]	lncRNA	18
	CYP4F2	0.044228208	-4.047385901	0.033	0.714	0.01264415	0.483553601	cytochrome P450 family 4 subfamily F member 2 [Source:HGNC Symbol;Acc:HGNC:2645]	protein coding	19
	GDA	0.044228208	-4.931547113	0.033	0.714	0.013668347	0.734660699	guanine deaminase [Source:HGNC Symbol;Acc:HGNC:4212]	protein coding	9
